# Supplementary material for: Effects of species traits and environmental predictors on performance and transferability of ecological niche models
Source: Sci Rep. 2019 Mar 12;9:4221. doi: 10.1038/s41598-019-40766-5 (PMC6414724; doi:10.1038/s41598-019-40766-5)
Supplement: Supplementary file 5 — Dataset 1 [file 41598_2019_40766_MOESM5_ESM.xlsx]

## Sheet: BirdData
type	year	POINT_X	POINT_Y	CPAL	STUR	CCAN	PVIR	AARV	TTRO	PMOD	ERUB	STOR	TMER	SUND	SCOM	SATR	RIGN	PCRI	PATE	PMAJ	CBRA	OORI	LCOL	GGLA	FCOE	SSER	CCHL	CCANN	ECIA	PIBE
Calibration	2000	565397	4.64009e+06	0	0	0	0	0	0	0	1	0	0	0	0	1	0	0	1	0	0	0	0	0	0	1	0	0	0	0
Calibration	2000	565527	4.64143e+06	0	0	0	0	0	1	0	1	0	0	0	0	0	1	0	1	0	0	0	0	1	1	0	0	0	0	0
Calibration	2000	565607	4.64102e+06	0	0	0	0	0	1	0	0	0	1	0	0	0	1	0	1	1	0	0	0	0	0	0	0	0	0	0
Calibration	2000	565817	4.63977e+06	0	0	0	0	0	0	0	0	0	1	0	0	0	0	0	1	0	0	0	0	0	1	0	1	0	0	0
Calibration	2000	565898	4.63874e+06	0	0	0	0	0	1	0	0	0	0	1	0	1	1	0	1	0	0	0	0	0	0	0	0	0	0	0
Calibration	2000	565986	4.63908e+06	0	0	0	0	0	1	0	1	0	0	0	0	0	0	0	0	0	0	0	0	0	0	0	0	0	0	0
Calibration	2000	566073	4.63936e+06	0	0	0	0	0	1	0	1	0	0	0	0	0	0	0	0	0	0	0	0	0	0	0	0	0	1	0
Calibration	2000	566081	4.6389e+06	0	0	0	0	0	0	0	0	0	0	0	0	0	0	1	1	0	0	0	0	0	0	0	0	0	0	0
Calibration	2000	566196	4.63871e+06	0	0	0	0	0	1	0	0	0	0	0	0	1	1	0	1	0	0	0	0	0	0	0	0	0	0	0
Calibration	2000	566278	4.63918e+06	0	0	0	1	0	1	0	1	0	0	0	0	0	0	1	0	0	0	0	0	0	0	0	0	0	0	0
Calibration	2000	566361	4.63876e+06	0	0	0	0	0	1	0	0	1	0	1	1	0	0	0	1	0	0	0	0	0	0	0	0	0	0	0
Calibration	2000	566595	4.63847e+06	0	0	0	0	0	1	1	0	0	0	0	0	0	0	0	0	0	0	0	0	0	0	0	0	0	0	0
Calibration	2000	566611	4.6387e+06	0	0	0	0	0	1	1	0	0	0	0	0	1	0	0	0	0	0	0	0	0	0	0	0	0	0	0
Calibration	2000	566734	4.6393e+06	0	0	1	0	0	1	0	0	1	1	0	0	1	0	0	0	0	0	0	0	1	0	0	0	0	0	0
Calibration	2000	566935	4.63847e+06	0	0	1	0	0	1	0	0	0	0	1	0	0	0	0	0	0	0	0	0	0	0	0	0	0	0	0
Calibration	2000	567193	4.63876e+06	0	0	1	1	0	1	1	0	1	1	1	0	1	0	0	0	0	0	0	0	0	0	0	0	0	0	0
Calibration	2000	567271	4.63725e+06	0	0	1	0	0	0	0	0	1	0	0	0	0	0	0	0	0	0	0	0	0	0	0	0	0	0	0
Calibration	2000	567381	4.63917e+06	0	0	0	0	0	1	0	0	0	0	0	0	0	0	0	0	0	0	0	0	0	0	0	0	0	0	0
Calibration	2000	567540	4.63763e+06	0	0	0	0	0	1	0	0	0	0	0	0	0	0	0	0	0	0	0	0	0	0	0	0	0	1	0
Calibration	2000	567660	4.63804e+06	0	0	0	0	0	0	0	0	1	0	0	0	0	0	0	0	0	0	0	0	0	0	0	0	1	1	0
Calibration	2000	567675	4.63843e+06	0	0	1	1	1	0	0	0	0	0	0	0	0	0	0	0	0	0	0	0	0	0	0	0	0	1	0
Calibration	2000	567761	4.63787e+06	0	0	1	0	0	1	0	0	0	0	0	0	0	0	0	0	0	0	0	0	0	0	0	0	0	0	0
Calibration	2000	568423	4.63889e+06	0	0	0	0	0	1	0	0	1	1	1	0	0	0	0	0	0	0	0	0	0	0	0	0	0	0	0
Calibration	2000	568454	4.63917e+06	0	0	0	0	0	1	0	0	0	0	0	0	0	1	0	0	0	0	0	0	0	0	0	0	0	0	0
Calibration	2000	568818	4.64164e+06	0	0	0	0	0	1	0	0	1	0	0	0	0	0	0	0	0	0	0	0	0	0	0	0	1	0	0
Calibration	2000	568882	4.64128e+06	0	0	1	0	0	1	0	0	0	0	0	0	1	0	0	0	0	0	0	0	0	0	0	0	0	0	0
Calibration	2000	569185	4.63544e+06	0	0	0	0	0	1	0	0	0	1	1	0	0	0	0	0	0	0	0	0	1	0	0	0	0	0	0
Calibration	2000	569190	4.64108e+06	0	0	0	0	0	1	0	0	0	0	1	0	0	0	0	0	0	0	0	0	0	0	0	0	0	1	0
Calibration	2000	569216	4.63586e+06	0	0	0	1	0	0	0	1	0	1	1	0	0	0	0	0	0	0	0	0	0	0	0	0	0	0	0
Calibration	2000	569235	4.63636e+06	0	0	0	0	0	1	0	0	0	1	0	0	0	0	0	1	0	0	0	0	0	1	0	1	0	0	0
Calibration	2000	569304	4.63605e+06	0	0	0	0	0	1	0	0	0	1	1	0	0	0	0	0	0	0	0	0	0	0	0	0	0	0	0
Calibration	2000	569387	4.63856e+06	0	0	0	0	0	0	0	0	0	0	0	0	0	0	1	0	0	0	0	0	0	0	0	0	0	1	0
Calibration	2000	569395	4.64079e+06	0	0	0	0	0	1	0	0	1	0	0	1	0	0	0	0	0	0	0	0	0	0	0	0	0	0	0
Calibration	2000	569437	4.63564e+06	0	0	0	0	0	1	0	0	1	0	1	0	0	0	0	0	0	0	0	0	0	0	0	0	0	0	0
Calibration	2000	569536	4.64125e+06	0	0	1	0	0	1	0	0	0	0	1	0	0	0	0	0	0	0	0	0	0	0	0	0	0	0	0
Calibration	2000	569554	4.64069e+06	0	0	0	0	0	1	0	0	0	0	0	0	0	0	0	0	0	0	0	0	0	0	0	0	0	0	0
Calibration	2000	569555	4.63776e+06	0	0	1	0	0	0	0	0	0	0	0	0	0	0	0	1	0	0	0	0	1	1	0	0	0	1	0
Calibration	2000	569617	4.63816e+06	0	0	0	0	0	0	0	0	0	0	0	0	0	0	0	0	0	0	0	0	0	1	0	0	0	0	0
Calibration	2000	569693	4.64155e+06	0	0	1	1	0	1	0	0	0	0	1	0	0	0	0	0	0	0	0	0	1	0	0	0	0	1	0
Calibration	2000	569737	4.63579e+06	0	0	0	0	0	1	0	0	0	0	0	0	0	0	0	0	0	0	0	0	0	0	0	0	0	0	0
Calibration	2000	569755	4.63826e+06	0	0	1	0	0	0	0	1	0	0	0	0	0	0	0	0	0	0	0	0	0	1	1	0	0	0	0
Calibration	2000	569787	4.64026e+06	0	0	0	0	0	1	0	0	0	0	0	0	0	0	0	0	0	0	0	0	0	0	0	0	0	0	0
Calibration	2000	569868	4.64186e+06	0	0	0	0	0	1	0	0	0	0	0	0	1	0	0	0	0	0	0	0	0	0	0	0	0	0	0
Calibration	2000	569880	4.63858e+06	0	0	0	1	0	1	0	0	0	0	0	0	0	0	0	0	0	0	0	0	0	0	0	0	0	0	0
Calibration	2000	569941	4.63657e+06	1	0	0	1	0	1	0	0	0	0	1	0	0	0	0	0	0	0	0	0	0	1	0	0	0	0	0
Calibration	2000	570012	4.6415e+06	0	0	0	1	0	1	0	1	0	0	1	0	1	0	0	1	0	0	0	0	0	0	0	0	0	1	0
Calibration	2000	570026	4.64073e+06	0	0	0	0	0	1	0	0	0	0	0	0	1	0	0	1	0	0	0	0	0	0	0	0	0	0	0
Calibration	2000	570035	4.6359e+06	0	0	1	0	0	0	0	0	1	0	1	0	0	0	0	0	0	0	0	0	0	0	0	1	0	0	0
Calibration	2000	570063	4.64035e+06	0	0	0	1	0	1	0	0	0	1	0	0	0	0	1	1	0	0	1	0	0	0	0	1	0	0	0
Calibration	2000	570121	4.64106e+06	0	0	0	0	0	1	0	1	0	0	0	0	0	0	0	0	0	1	0	0	1	0	0	0	0	0	0
Calibration	2000	570137	4.63897e+06	0	0	0	0	0	0	0	1	0	1	0	0	0	1	0	0	0	0	0	0	0	0	0	0	0	0	1
Calibration	2000	570141	4.63819e+06	0	0	0	0	0	0	0	0	0	0	0	0	0	0	0	0	0	0	0	0	0	0	1	1	1	0	0
Calibration	2000	570163	4.6386e+06	1	0	0	0	0	0	0	0	0	0	0	0	0	0	0	0	1	1	0	0	0	0	0	0	0	1	0
Calibration	2000	570310	4.63668e+06	0	0	0	0	0	1	0	0	0	0	0	0	0	1	0	1	0	0	0	0	0	0	1	0	0	0	0
Calibration	2000	570322	4.64075e+06	0	0	0	0	0	1	0	1	0	1	0	0	0	1	0	1	0	0	0	0	0	0	1	0	0	0	0
Calibration	2000	570401	4.63894e+06	0	0	1	0	0	1	0	0	0	0	0	0	1	0	0	0	0	0	0	0	0	0	0	0	0	0	1
Calibration	2000	570438	4.63069e+06	0	0	0	0	0	1	0	1	0	0	0	0	0	0	1	0	0	0	0	0	0	0	0	0	0	0	0
Calibration	2000	570445	4.63092e+06	0	0	0	0	0	1	0	0	0	0	0	0	0	1	0	0	0	0	0	0	0	0	0	0	0	0	0
Calibration	2000	570593	4.63129e+06	0	0	0	0	0	0	0	0	0	0	0	0	1	0	0	1	0	0	0	0	0	0	0	0	0	0	0
Calibration	2000	570603	4.63176e+06	0	0	0	0	0	0	0	0	1	0	0	0	0	0	0	0	0	0	0	0	0	1	0	0	0	1	0
Calibration	2000	570684	4.63224e+06	0	0	0	0	0	0	0	0	0	0	0	0	0	1	0	0	0	0	0	0	0	0	0	0	0	0	0
Calibration	2000	570691	4.64086e+06	0	0	0	0	0	1	0	0	0	0	0	0	0	0	0	1	1	0	0	0	0	1	1	1	0	0	0
Calibration	2000	570739	4.63925e+06	1	0	1	0	0	1	0	0	0	0	0	0	0	0	0	0	0	0	0	0	0	1	0	0	0	0	0
Calibration	2000	570752	4.63604e+06	0	0	1	0	1	1	1	0	0	0	0	0	1	0	0	0	0	0	0	0	0	0	0	0	0	1	0
Calibration	2000	570797	4.6391e+06	1	0	0	1	0	0	0	0	0	0	0	0	0	0	0	1	0	0	0	0	0	1	1	0	0	0	0
Calibration	2000	570801	4.63102e+06	0	0	0	0	0	1	1	1	0	1	0	0	0	0	0	1	0	0	0	0	0	0	0	0	0	0	0
Calibration	2000	570854	4.64134e+06	0	0	0	0	0	1	0	1	0	0	0	0	0	0	1	0	0	0	0	0	0	0	1	0	0	0	0
Calibration	2000	570871	4.63308e+06	0	0	0	0	0	0	0	0	0	0	0	0	0	0	0	0	0	0	0	0	0	0	0	0	0	0	0
Calibration	2000	570883	4.63934e+06	0	0	0	0	0	1	0	0	0	1	0	0	1	0	0	0	0	0	0	0	0	0	0	0	0	0	1
Calibration	2000	570899	4.64084e+06	0	0	0	0	0	1	0	1	0	1	0	0	0	0	0	0	0	0	0	0	0	0	0	0	0	0	0
Calibration	2000	571016	4.63971e+06	1	0	0	0	0	0	0	0	0	1	0	0	0	0	0	1	0	1	0	0	0	1	1	0	0	0	0
Calibration	2000	571088	4.63342e+06	0	0	0	0	0	0	0	0	0	0	0	0	0	0	0	0	0	0	0	0	0	0	0	0	0	0	0
Calibration	2000	571097	4.63599e+06	0	0	1	0	0	1	0	0	0	0	0	0	0	0	0	0	0	0	0	0	0	0	0	0	0	0	0
Calibration	2000	571099	4.64048e+06	0	0	1	0	0	1	0	0	0	1	0	0	0	0	0	0	0	0	1	0	0	0	1	1	0	0	0
Calibration	2000	571114	4.63439e+06	0	0	0	0	0	0	0	0	0	0	0	0	0	0	0	0	0	0	0	0	0	0	0	0	0	0	0
Calibration	2000	571175	4.63133e+06	0	0	0	0	0	0	0	0	0	1	0	0	0	1	0	1	0	0	0	0	0	1	0	0	0	0	0
Calibration	2000	571179	4.63633e+06	0	0	1	0	0	0	0	1	0	1	0	0	1	1	0	1	0	0	0	0	0	1	1	0	0	0	0
Calibration	2000	571191	4.6339e+06	0	0	0	0	0	0	0	0	0	0	0	0	0	0	0	0	0	0	0	0	0	0	0	0	0	1	0
Calibration	2000	571205	4.64016e+06	0	0	0	0	0	1	0	0	0	1	0	0	1	1	0	1	0	1	0	0	0	0	0	0	0	0	0
Calibration	2000	571271	4.6369e+06	0	0	1	0	0	0	0	1	0	1	0	0	0	0	0	0	0	0	0	0	0	0	1	0	1	0	0
Calibration	2000	571296	4.64115e+06	0	0	0	0	0	1	0	1	0	1	0	0	1	0	0	1	0	0	0	0	0	0	0	0	0	0	0
Calibration	2000	571327	4.64291e+06	0	0	0	0	0	1	0	0	0	0	0	0	0	0	0	0	0	0	0	0	0	1	0	0	0	0	0
Calibration	2000	571336	4.6367e+06	0	0	0	0	0	1	0	1	0	1	0	0	0	0	0	0	0	0	0	0	0	0	1	1	0	0	0
Calibration	2000	571346	4.63745e+06	0	0	0	1	0	1	0	0	0	1	0	0	0	0	0	0	0	0	1	0	0	1	1	0	0	0	0
Calibration	2000	571371	4.63997e+06	1	0	0	1	0	1	0	0	0	1	0	0	1	0	0	0	0	1	1	0	0	1	1	1	0	0	0
Calibration	2000	571431	4.63782e+06	0	0	0	0	0	1	0	1	0	0	0	0	0	1	0	0	0	0	1	0	0	0	1	1	0	0	0
Calibration	2000	571445	4.63127e+06	0	0	0	0	0	1	0	0	0	1	0	0	1	0	1	0	0	0	0	0	0	0	0	0	0	0	0
Calibration	2000	571488	4.63595e+06	0	0	0	0	0	1	1	0	1	1	1	0	0	0	0	1	0	0	0	0	0	0	0	0	0	0	0
Calibration	2000	571547	4.64251e+06	0	0	0	0	0	1	0	1	0	1	0	0	0	0	0	1	0	0	0	0	0	1	0	0	0	0	0
Calibration	2000	571597	4.63673e+06	0	0	0	0	0	1	0	0	0	1	1	0	0	0	0	0	0	0	0	0	0	0	0	0	1	0	0
Calibration	2000	571617	4.63035e+06	0	0	0	0	0	1	0	0	0	0	0	0	1	0	0	0	0	1	0	0	1	1	0	0	0	0	0
Calibration	2000	571641	4.63556e+06	0	0	0	0	0	1	0	0	0	0	0	0	0	0	0	0	0	0	0	0	0	0	0	0	0	0	0
Calibration	2000	571715	4.63076e+06	0	0	0	0	0	1	0	0	0	0	0	0	1	1	1	0	0	0	0	0	0	0	0	0	0	0	0
Calibration	2000	571737	4.63116e+06	0	0	0	0	0	1	1	0	0	0	0	0	0	1	1	1	0	0	0	0	0	0	0	0	0	0	0
Calibration	2000	571738	4.64103e+06	0	1	0	0	0	1	0	1	1	0	0	0	0	0	0	0	0	0	0	0	0	0	1	0	0	0	0
Calibration	2000	571787	4.63039e+06	0	0	0	0	0	1	0	1	0	0	0	0	1	1	0	1	1	0	0	0	0	0	0	0	0	1	0
Calibration	2000	571806	4.63802e+06	0	0	0	0	0	1	0	1	0	0	0	0	0	0	0	0	0	0	0	0	0	0	0	1	0	0	0
Calibration	2000	571847	4.64119e+06	1	1	0	0	0	1	0	0	0	1	0	0	0	0	0	0	0	0	0	0	1	1	0	1	0	0	0
Calibration	2000	571904	4.63112e+06	0	0	0	0	0	1	1	0	0	0	0	0	0	0	1	1	0	0	0	0	0	1	0	0	0	0	0
Calibration	2000	571958	4.63035e+06	0	0	0	0	0	1	0	1	0	0	0	0	1	1	0	1	0	0	0	0	0	0	0	0	0	0	0
Calibration	2000	571966	4.64139e+06	0	0	0	0	0	1	0	0	0	1	0	0	0	0	0	1	0	0	0	0	0	1	0	0	0	0	0
Calibration	2000	572065	4.63532e+06	0	0	0	0	0	1	1	0	1	0	1	0	0	0	0	0	0	0	0	0	0	0	0	0	0	1	0
Calibration	2000	572065	4.6423e+06	0	0	0	0	0	1	0	0	0	0	0	0	0	1	0	1	1	0	0	0	1	0	0	0	0	0	0
Calibration	2000	572099	4.63065e+06	0	0	0	0	0	0	0	1	0	0	0	0	1	0	1	1	0	0	0	0	0	0	1	0	0	0	0
Calibration	2000	572102	4.62951e+06	0	0	0	0	0	0	0	0	0	0	0	0	1	0	0	0	0	0	0	0	0	1	0	0	0	0	0
Calibration	2000	572127	4.62996e+06	0	0	0	0	0	0	0	1	0	0	0	0	0	0	0	0	0	0	0	0	0	1	0	0	0	0	0
Calibration	2000	572205	4.64186e+06	0	0	0	0	0	1	0	1	0	0	0	0	0	1	0	0	0	1	0	0	0	1	0	0	0	0	0
Calibration	2000	572280	4.63521e+06	0	0	0	0	0	1	0	0	0	0	0	0	0	0	0	0	0	0	0	0	0	0	0	0	0	1	0
Calibration	2000	572413	4.63036e+06	0	0	0	0	0	1	0	0	0	0	0	0	1	1	0	1	0	0	0	0	0	1	0	0	0	0	0
Calibration	2000	572488	4.63058e+06	0	0	0	0	0	1	0	1	0	0	0	0	0	0	0	0	0	0	0	0	0	0	0	0	0	0	0
Calibration	2000	572521	4.63547e+06	0	0	0	0	1	1	0	0	1	0	0	0	0	0	0	0	0	0	0	0	0	0	0	0	0	0	0
Calibration	2000	572628	4.63532e+06	0	0	0	0	0	1	0	0	0	0	0	0	0	0	0	0	0	0	0	0	0	0	0	0	0	0	0
Calibration	2000	572710	4.63496e+06	0	0	0	0	0	0	0	0	1	0	0	0	0	0	0	0	0	0	0	0	0	0	0	0	0	0	0
Calibration	2000	572802	4.63516e+06	0	0	0	0	0	0	0	0	0	0	1	0	0	0	0	0	0	0	0	0	0	0	0	0	0	0	0
Calibration	2000	572846	4.63586e+06	0	0	0	0	0	1	0	0	1	0	1	0	0	0	0	0	0	0	0	0	0	0	0	0	0	0	0
Calibration	2000	573587	4.6373e+06	1	0	0	0	0	1	0	0	0	1	0	0	0	0	0	1	0	1	0	0	0	1	0	0	0	0	0
Calibration	2000	575524	4.65617e+06	0	0	0	0	1	0	0	0	1	0	0	0	0	0	0	0	0	0	0	0	0	0	0	0	0	0	0
Calibration	2000	575689	4.65211e+06	0	0	1	0	1	0	0	0	0	0	0	0	0	0	0	0	0	0	0	0	0	0	0	0	0	0	0
Calibration	2000	575730	4.65168e+06	0	0	1	0	1	0	1	0	1	0	0	0	0	0	0	0	0	0	0	0	0	0	0	0	0	0	0
Calibration	2000	575780	4.65262e+06	0	0	1	0	1	0	0	0	0	0	0	0	0	0	0	0	0	0	0	0	0	0	0	0	0	0	0
Calibration	2000	575831	4.65125e+06	0	0	0	0	1	0	0	0	0	0	0	0	0	0	0	0	0	0	0	0	0	0	0	0	0	0	0
Calibration	2000	575857	4.65581e+06	0	1	0	0	1	1	0	0	0	0	0	0	0	0	0	0	0	0	0	0	0	1	0	0	0	1	0
Calibration	2000	575874	4.65306e+06	0	0	0	0	1	0	0	0	0	0	0	0	0	0	0	0	0	0	0	0	0	0	0	0	0	1	0
Calibration	2000	575928	4.6548e+06	0	0	0	0	1	0	1	0	1	0	0	1	0	0	0	0	0	0	0	0	0	1	0	0	0	0	0
Calibration	2000	576064	4.65387e+06	0	0	0	0	1	0	0	0	0	0	0	0	0	0	0	0	0	0	0	0	0	0	0	0	0	0	0
Calibration	2000	576083	4.65435e+06	0	0	0	0	1	0	0	0	0	0	0	0	0	0	0	0	0	0	0	1	0	0	0	0	0	0	0
Calibration	2000	576113	4.65094e+06	0	0	0	0	1	0	0	0	0	0	0	0	0	0	0	0	0	0	0	0	0	0	0	0	0	0	0
Calibration	2000	576132	4.65345e+06	0	0	0	0	1	0	0	0	0	0	0	0	0	0	0	0	0	0	0	0	0	0	0	0	0	0	0
Calibration	2000	576156	4.65615e+06	0	0	0	0	0	1	1	1	0	0	0	0	1	0	0	0	0	0	0	0	0	1	0	0	0	0	0
Calibration	2000	576219	4.65151e+06	0	0	0	0	1	0	0	0	0	0	0	0	0	0	0	0	0	0	0	1	0	0	0	0	0	0	0
Calibration	2000	576290	4.65514e+06	0	0	0	0	1	0	0	0	0	0	0	0	0	0	0	0	0	0	0	1	0	0	0	0	0	0	0
Calibration	2000	576337	4.63959e+06	0	0	1	0	0	1	0	1	0	1	0	0	1	0	0	1	0	0	1	0	0	1	0	0	0	0	0
Calibration	2000	576347	4.65168e+06	0	0	0	0	0	0	1	0	0	0	0	0	0	0	0	0	0	0	0	0	0	0	0	0	0	0	0
Calibration	2000	576362	4.65594e+06	0	0	1	0	0	0	0	0	0	0	0	0	0	0	0	0	0	0	0	0	0	0	0	0	0	0	0
Calibration	2000	576438	4.65112e+06	0	0	0	0	1	0	1	0	0	0	0	0	0	0	0	0	0	0	0	0	0	0	0	0	0	0	0
Calibration	2000	576473	4.6554e+06	0	0	1	0	1	0	0	0	0	0	0	0	0	0	0	0	0	0	0	0	0	0	0	0	0	0	0
Calibration	2000	576667	4.63921e+06	1	0	1	0	0	1	0	1	0	1	0	0	1	0	0	1	1	1	1	0	0	1	0	0	0	0	1
Calibration	2000	576691	4.6515e+06	0	0	0	0	1	0	0	0	0	0	0	0	1	0	0	0	0	0	0	0	0	0	0	0	0	1	0
Calibration	2000	576728	4.6561e+06	1	0	1	0	0	1	0	0	0	0	0	0	1	0	0	1	0	0	0	1	0	1	0	0	0	0	0
Calibration	2000	576891	4.6555e+06	0	0	0	0	1	0	0	0	1	0	0	0	0	0	0	0	0	0	0	0	0	0	0	0	0	0	0
Calibration	2000	576978	4.65171e+06	0	0	0	0	0	0	1	0	0	0	1	1	1	0	0	0	0	0	0	0	0	0	0	0	0	0	0
Calibration	2000	577009	4.65694e+06	0	0	1	0	0	0	0	0	0	0	0	0	0	0	1	0	0	0	0	0	0	1	0	0	0	0	0
Calibration	2000	577056	4.63512e+06	0	0	0	0	0	0	0	0	0	0	0	0	0	0	0	0	0	0	0	0	0	0	0	0	0	1	0
Calibration	2000	577080	4.65589e+06	0	0	1	0	1	0	1	0	1	0	0	0	0	0	0	0	0	0	0	0	0	0	0	0	0	0	0
Calibration	2000	577083	4.6574e+06	0	0	0	0	0	0	0	0	1	0	0	0	0	0	0	0	0	0	0	1	0	0	0	0	0	1	0
Calibration	2000	577115	4.63421e+06	0	0	0	0	0	0	0	0	0	0	0	0	0	0	0	0	0	0	0	0	0	0	0	0	0	1	0
Calibration	2000	577162	4.63343e+06	0	0	0	0	0	1	0	0	0	0	0	0	0	0	0	0	0	0	0	0	0	0	0	0	0	0	0
Calibration	2000	577165	4.63476e+06	0	0	0	0	0	1	0	0	0	0	0	0	0	0	0	0	0	0	0	0	0	0	0	0	0	0	0
Calibration	2000	577176	4.65646e+06	0	0	0	0	0	1	0	1	0	0	0	0	1	0	0	1	0	0	0	0	0	1	0	0	0	1	0
Calibration	2000	577294	4.63685e+06	0	0	0	0	0	1	0	0	0	0	0	0	0	0	0	0	0	0	0	0	0	0	0	0	1	0	0
Calibration	2000	577327	4.6519e+06	0	0	1	0	0	0	1	0	0	0	1	0	0	0	0	0	0	0	0	0	0	0	0	0	0	0	0
Calibration	2000	577331	4.63302e+06	0	0	0	0	0	0	0	0	0	0	0	0	0	0	0	0	0	0	0	0	0	0	0	0	1	1	0
Calibration	2000	577356	4.63384e+06	0	0	0	0	0	1	0	0	0	0	0	0	0	0	0	0	0	0	0	0	0	0	0	0	0	0	0
Calibration	2000	577413	4.6576e+06	0	0	0	0	1	0	0	0	0	0	0	0	0	0	0	0	0	0	0	0	0	0	0	0	0	0	0
Calibration	2000	577428	4.6351e+06	0	0	0	0	0	1	1	0	1	0	1	0	0	0	0	0	0	0	0	0	0	0	0	0	0	0	0
Calibration	2000	577511	4.65603e+06	0	0	0	0	1	0	1	0	1	0	0	1	0	0	0	0	0	0	0	0	0	0	0	0	0	0	0
Calibration	2000	577531	4.63645e+06	0	0	0	0	0	1	0	0	0	0	0	1	0	0	0	0	0	0	0	0	0	0	0	0	0	1	0
Calibration	2000	577537	4.63937e+06	0	0	1	0	0	0	0	1	0	0	0	0	1	0	0	0	0	0	0	0	0	0	0	1	0	0	0
Calibration	2000	577561	4.65147e+06	0	0	1	0	1	0	1	0	1	0	1	1	0	0	0	0	0	0	1	0	0	0	0	0	0	0	0
Calibration	2000	577626	4.6326e+06	0	0	0	0	0	0	1	0	0	0	0	0	0	0	0	0	0	0	0	0	0	0	0	0	0	1	0
Calibration	2000	577687	4.63177e+06	0	0	0	0	0	1	1	0	0	0	0	0	1	0	0	0	0	0	0	0	0	0	0	0	0	0	0
Calibration	2000	577701	4.63476e+06	0	0	0	0	0	1	1	0	0	0	0	0	0	0	0	0	0	0	0	0	0	0	0	0	0	1	0
Calibration	2000	577725	4.65102e+06	0	0	1	0	1	0	0	0	0	0	0	0	0	0	0	0	0	0	0	0	0	0	0	0	0	1	0
Calibration	2000	577738	4.63218e+06	0	0	0	0	0	0	0	1	0	0	0	0	0	0	0	0	0	0	0	0	0	0	0	0	0	0	0
Calibration	2000	577741	4.65565e+06	0	0	1	0	0	0	1	0	0	0	0	0	0	0	0	0	0	0	0	1	0	0	0	0	0	1	0
Calibration	2000	577763	4.6352e+06	0	0	0	0	0	1	0	0	0	0	0	0	0	0	0	0	0	0	0	0	0	0	0	0	0	0	0
Calibration	2000	577768	4.63618e+06	0	0	0	0	0	0	0	0	0	0	0	0	0	0	0	0	0	0	0	0	0	0	0	0	0	1	0
Calibration	2000	577772	4.65533e+06	0	0	0	0	1	0	0	0	1	0	0	0	0	0	0	0	0	0	0	1	0	0	0	0	0	1	0
Calibration	2000	577802	4.65783e+06	0	0	0	0	1	0	0	0	0	0	0	0	0	0	0	0	0	0	0	0	0	0	0	0	0	0	0
Calibration	2000	577845	4.63642e+06	0	0	1	0	0	0	0	0	0	0	0	0	0	0	0	0	0	0	0	0	0	0	1	0	0	0	0
Calibration	2000	577862	4.65424e+06	0	0	1	0	0	0	0	0	0	1	0	0	0	0	0	0	0	0	0	1	0	0	0	0	0	0	0
Calibration	2000	577897	4.63952e+06	1	0	1	0	0	1	0	0	0	1	0	0	1	0	0	0	0	1	0	0	0	1	1	0	0	0	1
Calibration	2000	577899	4.63473e+06	0	0	0	0	0	1	1	0	1	0	0	0	0	0	0	0	0	0	0	0	0	0	0	0	0	1	0
Calibration	2000	577907	4.63553e+06	0	0	0	0	0	0	0	0	0	0	0	0	0	0	1	0	0	0	0	0	0	1	0	1	0	0	0
Calibration	2000	578039	4.63582e+06	0	0	1	0	0	0	0	0	1	0	0	0	0	0	1	1	0	0	0	0	0	0	0	0	0	0	0
Calibration	2000	578049	4.65029e+06	0	0	1	0	1	0	0	0	0	0	0	0	0	0	0	0	0	0	0	0	0	0	0	0	0	0	0
Calibration	2000	578076	4.65431e+06	0	0	0	0	1	0	0	0	0	0	0	0	0	0	0	0	0	0	0	0	1	0	0	0	1	1	0
Calibration	2000	578076	4.65503e+06	0	0	1	0	0	0	0	0	1	0	1	0	0	0	0	0	0	0	0	0	0	0	0	0	1	0	0
Calibration	2000	578086	4.65113e+06	0	0	0	0	1	0	1	0	0	0	0	0	0	0	0	0	0	0	0	0	0	0	0	0	0	1	0
Calibration	2000	578097	4.65468e+06	0	0	0	0	1	0	0	0	0	1	0	1	0	0	0	0	0	0	0	0	0	0	0	0	0	0	0
Calibration	2000	578106	4.65024e+06	0	0	1	0	1	0	0	0	0	0	0	0	0	0	0	0	0	0	0	0	0	0	0	0	1	1	0
Calibration	2000	578226	4.63517e+06	0	0	1	0	0	0	0	0	0	0	0	0	0	0	0	1	0	0	0	0	0	1	1	1	0	0	0
Calibration	2000	578226	4.65069e+06	0	0	1	0	1	0	0	0	0	0	0	0	0	0	0	0	0	0	0	0	0	0	0	0	0	1	0
Calibration	2000	578231	4.65787e+06	0	0	0	0	1	0	0	0	0	0	0	0	0	0	0	0	0	0	0	0	0	0	0	0	0	0	0
Calibration	2000	578312	4.6354e+06	0	0	1	0	0	0	0	0	0	0	0	0	0	0	0	0	0	0	0	0	0	1	1	1	0	0	0
Calibration	2000	578513	4.65043e+06	0	0	1	0	1	0	0	0	0	0	0	0	0	0	0	0	1	0	1	0	0	0	0	0	0	0	0
Calibration	2000	578557	4.63929e+06	1	0	1	0	0	1	0	0	0	1	0	1	1	0	1	0	0	0	0	0	0	0	1	0	0	0	0
Calibration	2000	578607	4.63908e+06	0	0	0	0	0	1	0	1	0	1	0	0	1	0	0	0	0	0	0	0	0	0	0	1	0	0	0
Calibration	2000	578724	4.65775e+06	0	0	1	0	1	0	0	0	0	0	0	0	1	0	0	0	0	0	0	0	0	0	0	0	0	0	0
Calibration	2000	578902	4.63956e+06	0	1	0	0	0	1	0	1	0	1	1	0	1	0	0	0	1	0	0	0	0	1	0	0	1	0	0
Calibration	2000	579157	4.65782e+06	0	0	1	0	0	1	0	1	0	1	0	0	0	1	0	0	0	0	0	0	0	1	0	0	0	0	0
Calibration	2000	579232	4.63898e+06	0	1	0	0	0	1	0	0	0	1	0	0	1	0	1	1	0	0	0	0	0	0	1	1	1	1	1
Calibration	2000	579533	4.65814e+06	0	0	1	0	0	1	0	0	0	0	0	0	1	0	0	1	0	1	0	0	0	1	0	0	0	0	0
Calibration	2000	579617	4.63875e+06	0	1	1	0	0	1	0	0	0	1	0	1	0	0	0	0	0	0	1	0	0	0	1	1	0	0	0
Calibration	2000	579656	4.65768e+06	0	0	1	0	0	1	0	0	0	1	0	0	0	0	0	0	0	0	0	0	0	1	0	1	0	0	1
Calibration	2000	580073	4.65742e+06	1	0	1	0	0	0	0	0	1	0	0	1	0	0	0	0	0	0	0	0	0	1	0	0	0	0	0
Calibration	2000	580201	4.63925e+06	0	0	0	0	0	1	1	0	0	0	0	0	1	0	0	1	0	0	1	0	0	0	1	1	1	1	0
Calibration	2000	580489	4.65757e+06	0	1	0	0	0	0	0	0	0	0	0	0	0	0	0	1	0	0	0	0	0	0	0	0	0	0	0
Calibration	2000	580564	4.63917e+06	0	1	0	0	0	0	1	0	1	0	0	0	1	0	0	0	1	0	1	0	0	0	0	0	1	1	0
Calibration	2000	580854	4.65725e+06	0	1	0	0	0	1	0	0	0	1	0	1	0	0	1	0	0	0	0	1	0	0	0	0	0	0	0
Calibration	2000	580886	4.63891e+06	0	0	0	1	0	1	0	1	0	0	0	0	1	0	0	1	0	0	0	0	0	0	0	0	0	0	0
Calibration	2000	580887	4.63956e+06	0	1	0	0	0	1	0	1	0	0	0	0	1	0	1	0	0	0	1	0	0	1	0	0	0	0	0
Calibration	2000	581004	4.63914e+06	0	0	0	1	0	0	0	0	0	0	0	0	1	0	0	0	0	0	0	0	0	1	1	0	0	1	0
Calibration	2000	582107	4.63994e+06	0	0	1	1	0	1	1	0	1	0	0	0	0	0	0	0	0	0	0	0	0	0	0	1	1	0	0
Calibration	2000	582324	4.64021e+06	0	0	1	0	0	1	1	0	1	0	0	0	0	0	0	0	0	0	0	0	1	0	0	0	1	1	0
Calibration	2000	582376	4.64067e+06	0	0	1	0	0	1	0	0	0	1	0	0	0	0	0	0	0	0	0	0	0	1	0	0	0	0	0
Calibration	2000	582401	4.63995e+06	0	0	0	0	0	1	1	0	0	1	0	0	0	0	0	0	0	0	0	0	0	0	0	0	1	0	0
Calibration	2000	582509	4.63955e+06	0	0	1	0	0	1	1	0	1	1	0	0	0	0	0	0	0	0	0	0	0	0	0	0	1	1	0
Calibration	2000	582587	4.64106e+06	0	0	1	0	0	1	0	1	0	0	0	0	1	1	1	1	0	0	0	0	0	0	0	0	0	0	1
Calibration	2000	582767	4.63953e+06	0	0	1	0	0	1	1	0	0	0	1	0	0	0	0	0	0	0	0	0	0	0	0	0	0	0	0
Calibration	2000	582879	4.64148e+06	1	0	0	0	0	0	0	1	0	0	0	0	1	0	1	1	0	0	0	0	0	1	0	0	0	0	1
Calibration	2000	583024	4.63977e+06	0	0	1	0	0	1	0	0	0	0	0	0	0	0	0	0	0	0	0	0	0	0	0	0	0	1	0
Calibration	2000	583160	4.6422e+06	1	0	1	0	0	1	0	0	0	0	0	0	1	1	0	0	0	1	0	0	0	0	0	0	0	0	0
Calibration	2000	583161	4.63947e+06	0	0	1	0	0	1	1	0	0	0	1	0	0	0	0	0	0	0	0	0	0	0	0	0	1	1	1
Calibration	2000	583168	4.64172e+06	0	0	1	0	0	1	0	0	0	0	0	0	0	1	1	1	0	0	1	0	0	1	0	1	0	1	0
Calibration	2000	583183	4.64203e+06	0	0	1	0	0	1	0	0	0	0	0	0	0	1	0	1	0	0	0	0	0	0	0	1	1	0	0
Calibration	2000	583183	4.64248e+06	0	0	1	0	0	0	0	0	0	0	0	0	0	1	0	1	0	1	1	0	1	1	0	0	0	0	0
Calibration	2000	583211	4.64164e+06	0	0	1	0	0	1	0	0	0	0	0	0	0	1	0	1	0	0	1	0	0	1	0	0	0	0	0
Calibration	2000	583413	4.64138e+06	0	0	1	0	0	1	1	0	1	0	0	0	1	0	1	1	0	0	0	0	0	0	0	0	0	0	0
Calibration	2000	583421	4.63974e+06	0	0	1	0	0	0	1	0	0	0	1	0	0	0	0	0	0	0	0	0	0	0	0	0	0	0	0
Calibration	2000	583491	4.63935e+06	0	0	1	0	0	1	1	1	0	0	1	0	0	0	0	0	0	0	0	0	0	0	0	0	0	1	1
Calibration	2000	583622	4.6378e+06	0	0	1	0	0	1	0	0	1	0	0	0	0	0	0	0	0	0	0	0	0	0	0	0	0	0	0
Calibration	2000	583627	4.64244e+06	0	1	0	1	0	1	0	0	0	1	0	0	1	0	0	1	1	0	0	0	0	1	1	0	0	0	1
Calibration	2000	583685	4.64113e+06	0	0	0	0	0	1	0	0	0	0	0	0	1	1	0	1	1	0	0	0	1	1	0	0	0	0	0
Calibration	2000	583839	4.64182e+06	0	0	1	0	0	1	0	0	0	0	0	0	1	1	0	1	0	0	0	0	0	1	0	0	1	0	0
Calibration	2000	583924	4.64224e+06	0	0	1	0	0	0	1	0	1	1	0	0	0	0	0	0	0	0	0	0	0	0	0	0	0	0	0
Calibration	2000	583987	4.64146e+06	1	0	1	0	0	1	0	0	0	1	0	0	1	1	1	0	0	0	0	0	0	0	0	0	0	0	1
Calibration	2000	584024	4.64033e+06	0	0	1	0	0	1	0	0	0	0	1	0	0	1	1	1	0	0	0	0	0	0	0	0	0	1	1
Calibration	2000	584234	4.64061e+06	0	0	1	0	0	1	1	0	0	0	0	0	1	0	0	1	0	0	1	0	1	0	0	0	0	0	1
Calibration	2000	584240	4.64125e+06	0	0	0	0	0	1	1	0	0	0	0	0	1	1	0	0	0	1	0	0	0	1	0	0	0	0	0
Calibration	2000	584242	4.64165e+06	1	0	0	0	0	1	0	0	0	0	0	0	0	1	0	1	0	0	1	0	1	1	0	0	0	0	1
Calibration	2000	584295	4.64078e+06	0	0	0	0	0	1	0	0	0	0	0	0	1	1	0	1	0	0	0	0	0	1	0	0	0	0	1
Calibration	2000	584343	4.64223e+06	0	0	1	0	0	1	0	0	1	0	0	0	0	0	0	0	0	0	0	0	0	0	0	0	0	0	0
Calibration	2000	584388	4.64123e+06	1	0	1	0	0	1	0	1	0	0	0	0	1	1	0	1	0	0	0	0	0	1	0	0	0	0	0
Calibration	2000	584545	4.64076e+06	0	0	1	0	0	0	0	1	0	0	0	0	0	1	0	1	0	0	0	0	1	1	0	0	0	0	1
Calibration	2000	584625	4.6421e+06	0	0	1	0	0	0	1	0	1	0	0	0	0	0	0	0	0	0	0	0	0	0	0	0	1	0	0
Calibration	2000	584643	4.64176e+06	0	0	0	0	0	0	0	0	0	0	0	0	0	1	1	1	0	0	0	0	0	0	0	0	0	1	1
Calibration	2000	584663	4.64014e+06	0	0	0	0	0	1	1	1	0	0	0	1	1	1	0	0	0	0	0	0	0	0	0	0	0	0	0
Calibration	2000	584735	4.64057e+06	0	0	0	0	0	1	0	0	0	0	0	0	1	0	0	1	0	0	0	0	0	0	0	0	0	0	0
Calibration	2000	584899	4.64027e+06	0	0	0	0	0	1	0	0	0	0	0	0	1	1	0	1	0	0	0	0	0	1	0	0	0	0	1
Calibration	2000	585107	4.64079e+06	0	0	0	0	0	1	1	1	0	0	1	0	1	0	0	0	0	0	0	0	0	1	0	0	1	0	1
Calibration	2000	585266	4.6406e+06	0	0	0	0	0	1	1	0	0	0	1	0	1	0	0	1	0	0	0	0	0	0	0	0	0	1	1
Calibration	2000	585537	4.64056e+06	0	0	0	0	1	1	1	0	0	1	1	0	1	0	0	0	0	0	0	0	0	0	0	0	0	0	0
Calibration	2000	585617	4.63965e+06	1	0	0	0	0	1	1	0	0	0	1	0	0	0	0	0	0	0	0	0	0	1	0	0	0	0	1
Calibration	2000	585655	4.63993e+06	0	0	0	0	0	0	1	1	0	0	1	0	0	0	0	1	0	0	0	0	1	0	0	0	0	0	0
Calibration	2000	585709	4.64033e+06	0	0	1	0	1	0	1	1	0	0	0	0	0	0	0	0	0	0	0	0	0	0	0	0	0	0	1
Calibration	2000	585997	4.64054e+06	0	0	1	0	1	1	1	0	0	0	0	0	0	0	0	0	0	0	0	0	0	0	0	0	0	0	0
Calibration	2000	586083	4.64122e+06	0	0	1	0	1	1	0	0	1	1	0	0	0	0	0	0	0	0	0	0	0	0	0	0	0	0	0
Calibration	2000	586200	4.64019e+06	0	0	1	0	1	1	1	0	0	0	0	1	0	0	0	0	0	0	0	0	0	0	0	0	0	1	0
Calibration	2000	586425	4.64119e+06	0	0	1	0	1	1	1	0	1	0	0	0	0	0	0	0	0	0	0	1	0	0	0	0	0	1	0
Calibration	2000	586549	4.64011e+06	0	0	0	0	0	1	1	0	0	1	0	1	1	0	0	0	1	0	0	0	0	0	0	0	0	0	1
Calibration	2000	586781	4.64104e+06	0	0	0	0	1	1	0	0	0	1	1	1	0	0	0	0	0	0	0	0	0	0	0	0	0	0	0
Calibration	2000	586860	4.63624e+06	0	0	0	0	0	0	1	0	0	1	0	0	0	0	0	0	0	0	0	0	0	0	0	0	0	0	0
Calibration	2000	586890	4.64023e+06	0	0	1	1	0	0	0	0	1	0	0	0	0	0	0	0	0	0	0	0	0	0	0	0	0	0	0
Calibration	2000	586921	4.63663e+06	0	0	1	0	1	0	1	0	1	1	0	0	0	0	0	1	0	0	0	1	0	0	0	0	0	0	0
Calibration	2000	586999	4.637e+06	0	0	1	0	1	0	0	0	1	1	0	0	0	0	1	0	0	0	0	1	0	1	0	0	0	0	0
Calibration	2000	587189	4.64023e+06	0	0	0	0	0	0	0	0	0	1	0	0	1	0	0	0	0	0	0	0	0	0	0	0	0	0	0
Calibration	2000	587198	4.63749e+06	0	0	1	0	1	0	0	0	1	0	0	0	0	0	0	0	0	0	0	0	0	0	0	0	0	0	0
Calibration	2000	587229	4.64083e+06	0	0	0	0	0	0	1	0	0	0	1	1	0	0	0	0	0	0	0	0	0	0	0	0	1	1	0
Calibration	2000	587261	4.6364e+06	0	1	1	0	0	0	0	1	1	1	0	0	0	0	0	1	0	0	0	0	0	0	0	0	0	0	0
Calibration	2000	587287	4.64005e+06	0	0	0	0	0	1	1	0	0	1	0	0	0	0	0	0	0	0	0	0	0	0	0	0	1	1	0
Calibration	2000	587320	4.63609e+06	0	0	0	0	1	0	0	0	0	1	0	0	0	0	0	0	0	0	0	0	0	1	1	0	0	0	0
Calibration	2000	587432	4.63693e+06	0	0	1	0	1	1	1	0	0	1	0	0	0	0	0	0	0	0	0	0	1	1	0	0	0	0	1
Calibration	2000	587466	4.63805e+06	0	0	1	0	1	0	0	0	0	1	0	0	0	0	0	0	0	0	0	0	0	0	0	0	0	0	0
Calibration	2000	587689	4.63646e+06	0	0	0	0	1	0	1	0	0	1	0	0	0	0	0	1	0	0	0	0	0	0	0	0	0	0	0
Calibration	2000	587689	4.63794e+06	0	0	1	0	0	0	1	0	0	1	0	1	0	0	0	1	0	0	0	0	0	1	0	0	0	0	0
Calibration	2000	587762	4.63917e+06	0	0	1	0	1	1	1	0	0	1	1	0	0	0	0	0	0	0	1	0	0	1	0	0	0	0	0
Calibration	2000	587780	4.63951e+06	0	0	1	0	0	1	1	1	0	0	0	0	1	0	0	1	0	1	1	0	0	1	0	0	0	1	0
Calibration	2000	587921	4.63842e+06	0	0	0	0	1	1	1	0	0	1	0	1	0	0	0	0	0	0	0	1	0	0	0	0	0	0	0
Calibration	2000	587962	4.63887e+06	0	0	0	0	1	1	0	1	0	0	0	0	0	0	0	0	0	0	0	0	0	0	0	0	0	1	0
Calibration	2000	587997	4.63685e+06	1	0	1	0	1	0	0	0	0	0	0	0	0	0	1	0	0	0	0	0	1	0	0	0	0	0	0
Calibration	2000	588069	4.63941e+06	0	0	0	0	1	1	1	0	0	0	0	0	0	0	0	0	0	0	0	1	0	0	0	0	0	0	0
Calibration	2000	588254	4.63713e+06	0	0	0	0	1	0	0	0	1	0	0	0	0	0	0	0	0	0	0	0	0	0	0	0	0	0	0
Calibration	2000	588274	4.64077e+06	0	0	1	0	0	0	1	0	1	0	0	0	0	0	0	0	0	0	0	0	0	0	0	0	0	0	0
Calibration	2000	588604	4.64106e+06	0	0	0	0	1	0	0	0	0	0	0	0	0	0	0	0	0	0	0	0	0	0	0	0	0	0	0
Calibration	2000	588628	4.63727e+06	0	0	1	0	0	0	1	0	0	0	0	0	0	1	0	0	0	0	0	0	0	0	0	0	0	0	0
Calibration	2000	588820	4.6378e+06	0	0	0	0	1	0	0	0	1	0	0	0	0	0	0	0	0	0	0	0	0	0	0	0	0	0	0
Calibration	2000	588857	4.63814e+06	0	0	0	0	1	0	0	0	0	0	0	0	0	1	0	0	0	0	0	0	0	0	0	0	0	0	0
Calibration	2000	589250	4.6381e+06	1	0	0	1	0	1	1	0	0	1	0	0	1	1	1	1	0	0	0	0	0	0	1	0	0	0	1
Calibration	2000	589351	4.64038e+06	0	1	0	0	0	0	0	0	0	0	0	0	0	0	0	0	0	0	0	0	0	0	0	0	0	0	0
Calibration	2000	589560	4.63836e+06	0	0	0	1	1	0	0	1	0	0	0	0	0	0	0	1	0	0	0	0	0	1	1	0	0	0	1
Calibration	2000	589602	4.63801e+06	0	0	1	0	0	0	1	0	1	0	0	0	0	1	0	0	0	0	0	1	1	0	0	0	0	1	0
Calibration	2000	589627	4.64102e+06	0	0	1	0	0	0	0	0	1	0	0	0	0	0	0	0	0	0	0	0	0	0	0	0	0	0	1
Calibration	2000	589647	4.63976e+06	0	0	1	0	0	1	0	0	0	1	0	0	0	0	0	0	0	0	1	0	0	0	0	0	0	0	0
Calibration	2000	589739	4.63919e+06	0	0	1	0	1	1	1	0	1	1	0	0	0	0	0	0	0	0	0	0	0	0	0	0	0	0	0
Calibration	2000	589785	4.63888e+06	0	0	1	0	1	0	0	0	1	0	0	0	0	0	0	0	0	0	0	1	0	0	0	0	0	0	0
Calibration	2000	589791	4.64084e+06	0	1	1	0	0	0	0	0	0	1	0	0	1	0	0	0	0	0	1	0	0	0	0	0	0	0	0
Calibration	2000	589812	4.64016e+06	0	1	1	0	0	1	1	0	0	1	0	0	1	0	0	1	1	0	1	0	0	0	0	0	0	0	0
Calibration	2000	589818	4.63852e+06	0	0	0	0	1	0	0	0	1	0	0	1	0	0	0	0	0	0	0	0	0	0	0	0	1	0	0
Calibration	2000	589848	4.63957e+06	0	0	1	0	0	1	1	0	0	0	0	0	1	0	0	0	0	0	0	0	0	0	0	0	0	0	0
Calibration	2000	589942	4.63987e+06	0	1	1	0	0	1	1	0	0	0	0	1	0	0	0	0	0	0	0	0	0	1	0	0	0	0	1
Calibration	2000	589971	4.63921e+06	0	0	1	1	1	0	0	0	0	0	0	0	0	0	0	0	0	0	0	0	0	0	0	0	0	0	0
Calibration	2000	590055	4.64071e+06	0	1	0	0	0	1	0	0	0	1	0	0	0	0	0	1	1	0	0	0	0	0	0	0	0	0	0
Calibration	2000	590194	4.64035e+06	0	0	1	0	0	1	1	0	0	0	0	0	1	0	0	0	0	0	1	0	0	0	0	0	1	0	0
Calibration	2000	592443	4.64e+06	0	0	1	0	0	0	0	0	0	1	0	0	0	0	0	0	0	0	0	1	0	0	0	0	0	0	0
Calibration	2000	592514	4.63665e+06	0	0	0	0	0	1	0	0	0	0	0	0	0	0	0	1	1	0	0	0	0	0	0	0	0	0	0
Calibration	2000	592671	4.63697e+06	0	0	1	0	0	1	0	1	0	0	0	0	0	0	0	0	1	1	1	0	0	0	0	0	0	1	0
Calibration	2000	592723	4.6374e+06	0	0	1	1	0	1	0	1	0	0	0	0	0	1	0	0	0	0	0	0	0	1	0	0	0	0	1
Calibration	2000	592832	4.63788e+06	0	0	0	0	0	1	0	1	0	0	0	0	1	0	0	1	0	1	0	0	0	0	0	0	0	0	1
Calibration	2000	592844	4.63965e+06	0	1	1	0	0	1	0	0	0	1	0	1	0	0	0	0	1	0	1	0	0	1	0	0	0	0	0
Calibration	2000	592897	4.63988e+06	0	0	1	0	0	1	0	0	0	0	0	0	1	0	0	0	1	0	0	0	0	0	1	0	0	0	0
Calibration	2000	592971	4.63833e+06	0	0	0	0	0	1	0	0	0	1	0	0	0	0	0	0	0	1	0	0	0	0	0	0	0	1	1
Calibration	2000	593076	4.6388e+06	0	0	0	0	0	1	1	0	0	0	0	0	0	1	0	0	0	0	0	0	0	1	0	0	0	1	1
Calibration	2000	593207	4.63972e+06	0	1	1	0	0	1	0	0	0	1	0	0	0	0	0	0	0	0	0	1	0	0	1	0	0	0	0
Calibration	2000	593218	4.63925e+06	0	0	1	0	0	1	0	1	0	0	0	0	0	1	0	0	0	0	0	0	0	1	0	0	0	0	1
Calibration	2000	594052	4.64005e+06	0	0	0	0	0	1	0	1	0	1	0	0	0	0	0	0	0	0	0	0	0	1	0	0	0	0	1
Calibration	2000	594097	4.63599e+06	0	0	0	0	0	0	1	0	0	1	0	1	0	0	0	1	0	0	0	0	0	0	0	0	0	0	0
Calibration	2000	594593	4.64011e+06	0	1	1	0	0	1	0	0	0	0	0	0	0	0	0	0	0	0	1	0	0	1	1	0	0	0	1
Calibration	2000	594743	4.6376e+06	0	0	0	0	1	0	1	0	1	0	0	1	0	0	0	0	0	0	0	0	0	0	0	0	0	1	0
Calibration	2000	594856	4.63861e+06	0	0	1	0	0	0	1	1	0	0	0	0	0	0	0	0	0	0	0	0	1	0	0	0	0	0	1
Calibration	2000	594908	4.63953e+06	0	0	0	0	0	0	1	0	1	0	0	1	0	0	0	0	0	0	0	0	1	1	0	0	0	0	0
Calibration	2000	594930	4.63768e+06	0	0	1	0	0	1	1	0	0	1	0	1	0	0	0	0	0	0	0	0	0	0	0	0	0	0	0
Calibration	2000	594973	4.64e+06	0	1	1	0	0	1	0	1	0	0	0	0	1	1	0	1	0	1	0	0	0	1	0	0	0	0	1
Calibration	2000	594984	4.63866e+06	0	0	0	0	0	1	0	1	0	0	0	0	1	1	0	0	0	0	0	0	0	0	0	0	0	0	0
Calibration	2000	594988	4.6371e+06	0	0	0	0	0	1	0	0	0	1	0	1	0	0	0	0	0	0	0	0	0	0	0	0	1	0	1
Calibration	2000	594992	4.63915e+06	0	0	0	0	0	1	1	1	0	0	0	0	1	0	0	0	0	0	0	0	0	0	0	0	0	0	0
Calibration	2000	595071	4.63811e+06	0	0	1	0	0	1	0	1	0	0	0	1	0	0	0	0	0	0	0	0	0	0	0	0	0	0	0
Calibration	2000	595337	4.639e+06	0	0	0	0	0	1	1	0	1	1	0	0	1	0	0	0	0	0	0	0	0	0	0	0	0	1	0
Calibration	2000	595414	4.64027e+06	0	0	1	1	0	0	1	0	0	0	0	1	0	0	0	0	0	0	1	0	0	0	0	1	1	0	1
Calibration	2000	595434	4.63804e+06	0	0	0	0	0	0	0	0	0	0	0	0	0	1	0	0	0	0	0	0	0	0	0	0	0	0	0
Calibration	2000	595502	4.63937e+06	0	0	1	0	0	1	0	0	1	1	1	1	0	0	0	0	0	0	0	0	0	0	0	0	0	1	0
Calibration	2000	595745	4.63961e+06	0	0	1	0	0	0	1	0	1	0	1	1	0	0	0	0	0	0	0	0	0	0	0	0	0	0	0
Calibration	2000	595894	4.64063e+06	0	0	0	0	0	1	0	0	1	0	0	0	0	0	0	0	0	1	0	0	0	1	0	0	0	1	0
Calibration	2000	595941	4.6404e+06	0	0	0	0	0	1	0	0	0	0	0	0	0	0	0	0	0	0	0	0	0	1	1	0	0	1	1
Calibration	2000	595959	4.63974e+06	0	0	1	0	0	1	1	0	0	1	0	1	0	0	0	0	0	0	0	0	0	0	0	0	0	0	0
Calibration	2000	596024	4.64003e+06	0	0	1	1	0	1	0	0	0	0	0	0	0	0	0	0	0	0	1	0	0	0	0	0	0	0	1
Calibration	2000	596089	4.64032e+06	0	0	1	0	0	1	0	0	0	0	0	0	0	0	0	0	0	0	0	0	0	0	1	0	0	0	1
Calibration	2000	596148	4.64066e+06	0	0	1	0	0	0	0	0	0	0	0	0	0	0	0	0	0	0	0	0	1	1	0	0	0	0	1
Calibration	2000	596320	4.64056e+06	0	0	1	0	0	1	0	0	0	1	0	0	1	1	0	0	0	0	0	0	1	0	1	0	1	0	0
Calibration	2000	596829	4.64024e+06	0	0	1	0	0	1	0	0	0	1	0	0	1	0	0	0	1	0	0	0	0	0	1	1	0	0	0
Calibration	2000	597043	4.63976e+06	0	0	0	0	0	0	0	0	0	0	0	1	0	0	0	0	0	0	0	0	0	0	0	0	0	0	0
Calibration	2000	597296	4.64034e+06	0	0	1	1	0	1	0	0	0	0	0	1	1	0	0	0	0	0	0	0	0	1	0	0	0	0	1
Calibration	2000	597368	4.63759e+06	0	0	0	0	0	1	1	0	0	0	0	1	0	0	0	0	0	0	0	0	0	0	0	0	0	0	1
Calibration	2000	597378	4.63896e+06	0	0	1	0	0	1	1	0	0	1	0	0	0	0	0	0	0	0	0	0	0	0	0	0	0	0	0
Calibration	2000	597382	4.63859e+06	0	0	0	0	0	1	1	0	0	1	0	1	0	0	0	0	0	0	0	0	1	0	0	0	0	0	0
Calibration	2000	597397	4.63976e+06	0	0	1	0	1	0	0	0	0	0	0	1	0	0	0	0	0	0	0	0	0	0	0	0	0	0	0
Calibration	2000	597453	4.63795e+06	0	0	0	0	1	0	1	0	0	0	0	1	0	0	0	0	0	0	0	0	0	0	0	0	0	0	0
Calibration	2000	597471	4.63946e+06	0	1	0	0	1	1	1	0	1	0	1	1	0	0	0	0	0	0	0	0	0	0	0	0	0	0	0
Calibration	2000	597631	4.6375e+06	0	0	1	0	0	1	1	0	0	1	0	0	1	1	0	0	0	0	0	0	0	0	0	0	0	0	1
Calibration	2000	597919	4.63751e+06	0	0	0	0	1	1	0	0	0	0	0	0	1	0	0	0	0	0	0	0	0	1	0	0	0	0	0
Calibration	2000	598134	4.63798e+06	0	0	1	0	1	0	0	0	1	0	0	1	0	0	0	0	0	0	0	0	1	0	0	0	0	0	0
Calibration	2000	598271	4.64016e+06	0	0	0	0	0	1	0	0	0	0	0	0	0	0	0	0	0	0	0	0	0	1	1	0	0	0	0
Calibration	2000	598315	4.6404e+06	1	0	0	0	0	1	1	0	0	0	0	1	0	0	0	0	0	0	0	0	0	0	0	0	0	0	0
Calibration	2000	598462	4.63831e+06	1	0	0	0	1	0	0	0	0	0	0	0	0	0	0	0	0	0	0	0	0	0	0	0	0	0	0
Calibration	2000	598926	4.64045e+06	0	1	0	0	0	0	0	0	0	0	0	1	0	0	0	0	0	0	0	0	0	1	0	0	0	0	0
Internal_Temporal_Transferability	2010	565404	4.64009e+06	0	0	0	0	0	1	0	1	0	1	0	0	1	0	0	0	0	0	0	0	0	1	0	0	0	0	0
Internal_Temporal_Transferability	2010	565512	4.6407e+06	1	0	0	0	0	1	0	1	0	1	0	0	1	0	0	1	0	1	0	0	0	0	0	0	0	0	0
Internal_Temporal_Transferability	2010	565619	4.64101e+06	0	0	0	0	0	0	0	1	0	1	0	0	1	1	0	1	0	1	0	0	0	1	0	0	0	0	0
Internal_Temporal_Transferability	2010	566097	4.63899e+06	0	0	1	0	0	1	0	1	0	1	1	0	0	1	0	0	1	1	0	0	0	0	0	0	0	0	0
Internal_Temporal_Transferability	2010	566209	4.6387e+06	0	0	0	0	0	1	0	1	0	0	0	0	0	1	0	0	0	0	0	0	0	0	0	0	0	0	0
Internal_Temporal_Transferability	2010	566291	4.63917e+06	0	0	1	0	0	1	0	0	0	1	0	0	0	1	0	1	0	0	0	0	0	0	0	0	0	0	0
Internal_Temporal_Transferability	2010	566371	4.63875e+06	1	0	1	0	0	1	0	0	0	1	0	0	0	1	0	1	0	0	0	0	0	1	0	0	0	0	0
Internal_Temporal_Transferability	2010	566631	4.63838e+06	1	0	0	0	0	1	0	0	0	1	1	0	0	0	0	0	0	0	0	0	0	1	0	0	0	0	0
Internal_Temporal_Transferability	2010	566745	4.63929e+06	0	0	0	0	0	1	0	1	0	0	0	0	1	0	0	1	0	0	0	0	0	1	0	1	0	0	0
Internal_Temporal_Transferability	2010	566949	4.63846e+06	0	0	1	0	0	1	0	1	0	1	0	0	1	0	0	0	0	0	0	0	0	0	0	0	0	1	0
Internal_Temporal_Transferability	2010	567208	4.63875e+06	1	1	1	0	0	1	0	0	0	1	0	0	0	0	0	0	0	0	0	0	0	1	1	1	0	0	0
Internal_Temporal_Transferability	2010	567282	4.63724e+06	0	0	0	0	0	1	0	0	1	0	1	0	0	0	0	0	0	0	0	0	0	0	0	0	0	0	0
Internal_Temporal_Transferability	2010	567551	4.63762e+06	0	0	0	0	0	1	0	0	0	1	1	0	0	0	0	0	0	0	0	0	0	0	0	0	0	1	0
Internal_Temporal_Transferability	2010	567672	4.63804e+06	0	0	1	0	0	1	0	0	0	1	1	0	1	0	0	0	0	0	0	0	0	0	0	0	0	0	0
Internal_Temporal_Transferability	2010	567691	4.63843e+06	0	0	1	0	0	1	0	0	0	0	1	0	0	1	1	0	0	0	0	0	0	0	0	0	1	0	0
Internal_Temporal_Transferability	2010	567774	4.63786e+06	0	0	0	0	0	0	1	0	0	1	1	0	0	0	0	0	0	0	0	0	0	0	0	0	0	0	0
Internal_Temporal_Transferability	2010	568902	4.64127e+06	0	0	1	0	0	1	0	0	0	0	0	0	1	0	0	0	0	0	0	0	0	0	0	0	0	1	0
Internal_Temporal_Transferability	2010	569199	4.63543e+06	0	0	0	0	0	1	0	0	0	1	1	0	1	0	0	0	0	0	0	0	0	1	0	0	0	0	0
Internal_Temporal_Transferability	2010	569202	4.64107e+06	0	0	0	0	0	1	0	0	0	1	0	0	0	0	1	1	0	0	0	0	0	0	0	0	0	0	0
Internal_Temporal_Transferability	2010	569228	4.63586e+06	0	0	1	0	0	1	0	1	1	0	1	0	1	1	1	1	0	0	0	0	0	1	0	0	0	0	0
Internal_Temporal_Transferability	2010	569247	4.63636e+06	0	0	1	0	0	1	0	1	0	1	1	0	0	0	0	0	0	0	0	0	0	0	0	0	0	1	0
Internal_Temporal_Transferability	2010	569324	4.63604e+06	0	0	0	0	0	1	0	0	0	1	1	0	1	0	0	1	0	0	0	0	0	0	0	0	0	0	0
Internal_Temporal_Transferability	2010	569390	4.63856e+06	0	0	0	0	0	1	0	0	0	1	1	0	0	0	0	0	0	0	0	0	0	1	0	0	0	0	0
Internal_Temporal_Transferability	2010	569453	4.63563e+06	0	0	0	0	0	0	0	0	0	0	0	0	0	0	0	0	0	0	0	0	0	0	0	0	0	1	0
Internal_Temporal_Transferability	2010	569548	4.64124e+06	1	0	0	0	0	1	0	1	0	0	0	0	0	1	1	1	0	0	0	0	0	0	0	0	0	0	0
Internal_Temporal_Transferability	2010	569566	4.64069e+06	0	0	1	0	0	1	0	1	0	1	0	0	0	0	0	1	0	0	0	0	0	0	0	0	0	0	0
Internal_Temporal_Transferability	2010	569585	4.63779e+06	0	0	0	0	0	1	0	0	0	1	0	0	0	0	0	0	0	0	0	0	0	0	0	0	0	0	0
Internal_Temporal_Transferability	2010	569591	4.63633e+06	0	0	0	0	0	1	0	0	0	0	1	0	0	0	0	1	0	0	0	0	0	0	0	0	0	0	0
Internal_Temporal_Transferability	2010	569643	4.63816e+06	1	0	0	0	0	1	0	0	1	1	1	0	0	0	0	0	0	0	0	0	0	0	1	0	1	0	0
Internal_Temporal_Transferability	2010	569704	4.64154e+06	0	0	0	1	0	1	0	1	0	1	0	0	1	0	1	0	0	0	0	0	0	1	0	0	0	0	0
Internal_Temporal_Transferability	2010	569747	4.63578e+06	0	0	1	0	0	1	0	0	0	0	1	0	1	0	0	0	0	0	0	0	0	0	0	0	1	1	0
Internal_Temporal_Transferability	2010	569766	4.63826e+06	1	1	1	0	0	1	0	0	0	1	0	0	0	0	1	1	1	0	0	0	0	0	1	0	0	0	0
Internal_Temporal_Transferability	2010	569953	4.63657e+06	0	0	0	0	0	1	0	1	1	0	1	0	1	1	0	0	0	0	0	0	0	0	0	0	0	0	0
Internal_Temporal_Transferability	2010	570050	4.6359e+06	0	0	0	0	0	1	0	0	0	0	1	0	1	1	0	1	0	0	0	0	0	0	0	0	0	0	0
Internal_Temporal_Transferability	2010	570080	4.64032e+06	1	1	0	0	0	1	0	1	0	1	1	0	1	0	0	0	0	0	1	0	0	0	1	0	0	0	0
Internal_Temporal_Transferability	2010	570148	4.63896e+06	0	0	0	1	0	1	0	1	0	1	0	0	1	0	0	0	1	0	0	0	0	0	0	0	0	0	1
Internal_Temporal_Transferability	2010	570322	4.63668e+06	0	1	0	1	0	1	0	1	0	1	0	0	0	1	0	1	1	1	0	0	0	1	0	0	0	0	0
Internal_Temporal_Transferability	2010	570410	4.63793e+06	1	1	1	1	0	1	0	1	0	1	1	0	1	1	1	1	1	0	0	0	1	0	0	1	0	0	0
Internal_Temporal_Transferability	2010	570489	4.63592e+06	0	0	0	0	0	1	0	0	1	1	1	0	0	1	0	0	0	0	0	0	0	0	1	0	0	0	0
Internal_Temporal_Transferability	2010	570606	4.63128e+06	0	0	0	0	0	1	0	0	0	1	1	0	1	1	0	0	1	0	0	0	0	0	0	0	1	1	0
Internal_Temporal_Transferability	2010	570615	4.63175e+06	0	0	1	0	0	0	0	1	1	1	1	0	0	0	0	0	0	0	0	0	0	0	0	0	0	1	0
Internal_Temporal_Transferability	2010	570773	4.63602e+06	0	0	0	0	0	1	0	0	0	1	1	0	1	0	0	0	0	0	0	0	0	0	0	0	1	0	0
Internal_Temporal_Transferability	2010	570883	4.63308e+06	0	0	0	0	0	1	0	0	0	1	0	0	0	0	0	0	0	0	0	0	0	0	0	0	0	0	0
Internal_Temporal_Transferability	2010	578492	4.65034e+06	0	0	0	0	1	1	0	1	0	1	0	1	0	0	0	0	0	0	0	0	0	1	0	0	0	1	0
Internal_Temporal_Transferability	2010	577209	4.65643e+06	0	0	1	1	1	1	1	0	1	1	0	0	0	1	0	1	1	1	0	0	0	1	1	0	0	1	0
Internal_Temporal_Transferability	2010	570911	4.64083e+06	0	0	0	0	0	0	0	0	0	1	0	0	0	0	0	0	0	0	0	0	0	0	1	0	0	0	0
Internal_Temporal_Transferability	2010	571100	4.63341e+06	0	0	0	0	0	1	0	0	0	0	0	0	1	0	0	0	0	0	0	0	0	0	0	0	0	0	0
Internal_Temporal_Transferability	2010	571109	4.63898e+06	0	0	0	0	0	1	1	0	0	1	1	0	1	0	0	0	0	1	0	0	0	1	0	0	1	1	0
Internal_Temporal_Transferability	2010	571188	4.63133e+06	0	0	0	0	0	1	0	0	0	1	0	0	1	0	1	0	0	0	0	0	0	0	0	0	0	0	1
Internal_Temporal_Transferability	2010	571192	4.63633e+06	0	1	1	0	0	1	0	1	0	1	0	0	0	0	0	0	0	0	1	0	0	1	1	0	0	0	1
Internal_Temporal_Transferability	2010	571205	4.6339e+06	0	0	0	0	0	0	0	0	0	0	0	0	0	0	0	0	0	0	0	0	0	0	0	0	0	1	0
Internal_Temporal_Transferability	2010	571220	4.64015e+06	0	0	0	0	0	1	0	1	0	1	0	0	1	1	0	0	1	1	0	0	0	1	0	0	0	0	1
Internal_Temporal_Transferability	2010	571307	4.64114e+06	0	0	0	1	0	1	0	0	0	1	0	0	1	1	0	1	0	1	0	0	1	1	0	0	0	0	0
Internal_Temporal_Transferability	2010	571361	4.63745e+06	0	0	0	0	0	1	0	0	0	1	0	0	1	0	0	1	0	0	1	0	0	0	0	0	0	0	0
Internal_Temporal_Transferability	2010	571444	4.63782e+06	1	1	1	0	0	1	0	0	0	0	0	0	1	1	0	0	1	0	1	0	0	0	0	0	0	0	1
Internal_Temporal_Transferability	2010	571498	4.63595e+06	0	0	0	0	0	1	1	0	1	1	1	0	1	0	0	0	0	0	0	0	0	0	0	0	1	0	0
Internal_Temporal_Transferability	2010	571609	4.63672e+06	0	0	0	0	0	1	1	0	0	0	1	0	0	0	0	0	0	0	0	0	0	0	0	0	0	0	0
Internal_Temporal_Transferability	2010	571625	4.63034e+06	0	0	0	0	0	1	0	1	0	1	0	0	0	1	1	0	0	0	0	0	0	0	0	0	0	0	0
Internal_Temporal_Transferability	2010	571658	4.63555e+06	0	0	0	0	0	1	0	0	1	0	0	0	1	0	0	1	0	0	0	0	0	0	0	0	0	0	0
Internal_Temporal_Transferability	2010	571682	4.64159e+06	0	0	1	0	0	0	0	1	0	1	0	0	0	1	1	1	0	0	0	0	0	1	1	1	0	0	0
Internal_Temporal_Transferability	2010	571728	4.63075e+06	1	0	0	0	0	1	0	0	0	0	0	0	1	1	0	0	1	0	0	0	0	1	0	0	0	0	0
Internal_Temporal_Transferability	2010	571754	4.64218e+06	0	0	0	0	0	1	0	1	0	0	0	0	1	0	1	1	0	1	0	0	0	0	0	0	0	0	0
Internal_Temporal_Transferability	2010	571859	4.63038e+06	0	0	0	0	0	1	0	1	0	1	0	0	1	1	0	0	1	1	0	0	0	1	0	0	0	0	1
Internal_Temporal_Transferability	2010	571859	4.64119e+06	0	0	1	0	0	1	0	0	0	0	0	0	0	1	0	1	0	0	0	0	0	1	0	1	0	0	0
Internal_Temporal_Transferability	2010	571905	4.63112e+06	0	0	1	0	0	1	0	1	0	1	0	0	1	0	0	0	0	0	0	0	0	0	0	0	0	0	0
Internal_Temporal_Transferability	2010	571970	4.63035e+06	0	0	0	0	0	1	0	1	0	1	0	0	1	1	0	0	1	0	0	0	0	0	0	0	0	0	1
Internal_Temporal_Transferability	2010	572077	4.63532e+06	0	0	0	0	0	1	0	0	1	0	1	0	0	0	0	0	0	0	0	0	0	0	0	0	1	0	0
Internal_Temporal_Transferability	2010	572114	4.62951e+06	0	0	0	0	0	1	1	0	0	0	0	0	1	1	0	1	1	0	0	0	0	1	0	0	0	0	0
Internal_Temporal_Transferability	2010	572151	4.62996e+06	0	0	1	0	0	1	0	1	0	1	0	0	1	0	0	0	0	0	0	0	0	0	0	0	0	1	1
Internal_Temporal_Transferability	2010	572297	4.6352e+06	0	0	0	0	0	1	0	0	1	1	1	0	0	0	0	0	0	0	0	0	0	0	0	0	0	0	0
Internal_Temporal_Transferability	2010	572416	4.63035e+06	0	0	0	0	0	1	0	0	0	0	0	0	0	1	1	0	1	0	0	0	0	0	0	0	0	0	1
Internal_Temporal_Transferability	2010	572526	4.63547e+06	0	0	0	0	0	1	0	0	1	0	1	0	0	0	0	0	0	0	0	0	0	0	0	0	1	0	0
Internal_Temporal_Transferability	2010	572643	4.63532e+06	0	0	0	0	0	1	1	0	1	1	1	0	0	0	0	0	0	0	0	0	0	0	0	0	0	0	0
Internal_Temporal_Transferability	2010	572721	4.63495e+06	0	0	0	0	0	1	1	0	1	0	1	0	0	0	0	0	0	0	0	0	0	0	0	0	0	0	0
Internal_Temporal_Transferability	2010	572813	4.63516e+06	0	0	0	0	0	1	0	0	0	0	1	0	0	0	0	0	0	0	0	0	0	0	0	0	0	0	0
Internal_Temporal_Transferability	2010	572861	4.63584e+06	0	0	0	0	0	1	0	0	0	0	0	0	0	0	0	0	0	0	0	0	0	0	0	0	1	1	0
Internal_Temporal_Transferability	2010	575540	4.65617e+06	0	0	0	0	1	0	0	0	0	0	0	0	0	0	0	0	0	0	0	0	0	0	0	0	0	0	0
Internal_Temporal_Transferability	2010	575703	4.6521e+06	0	0	0	0	1	1	1	0	0	0	1	0	0	0	0	0	0	0	0	0	0	0	0	0	0	0	0
Internal_Temporal_Transferability	2010	575744	5.65166e+06	0	0	0	0	1	0	1	0	0	0	0	0	0	0	0	0	0	0	0	0	0	0	0	0	0	0	0
Internal_Temporal_Transferability	2010	575791	4.65262e+06	0	0	0	0	1	1	1	0	1	1	0	0	0	0	0	0	0	0	0	0	0	1	0	0	0	0	0
Internal_Temporal_Transferability	2010	576074	4.65386e+06	0	0	0	0	1	0	1	0	0	1	1	0	0	0	0	0	0	0	0	1	0	0	0	0	0	0	0
Internal_Temporal_Transferability	2010	576098	4.65434e+06	0	0	0	0	1	0	1	0	1	1	1	0	0	0	0	0	0	0	0	0	0	0	0	0	0	0	0
Internal_Temporal_Transferability	2010	576131	4.65093e+06	0	0	0	0	1	0	1	0	1	0	0	0	0	0	0	0	0	0	0	0	0	0	0	0	0	0	0
Internal_Temporal_Transferability	2010	576141	4.65344e+06	0	0	0	0	1	0	0	0	1	0	1	0	0	0	0	0	0	0	0	1	0	0	0	0	0	0	0
Internal_Temporal_Transferability	2010	576245	4.65152e+06	0	0	0	0	0	1	0	0	0	1	1	0	0	0	0	0	0	0	0	1	0	0	0	0	1	0	0
Internal_Temporal_Transferability	2010	576453	4.65112e+06	0	0	0	0	1	0	0	0	1	1	1	0	0	0	0	0	0	0	0	0	0	0	0	0	0	0	0
Internal_Temporal_Transferability	2010	576482	4.6554e+06	0	0	0	0	1	0	0	0	1	0	0	0	0	0	0	0	0	0	0	0	0	0	0	0	0	0	0
Internal_Temporal_Transferability	2010	576902	4.65549e+06	0	0	0	0	1	0	0	0	0	0	0	0	0	0	0	0	0	0	0	0	0	1	0	0	0	0	0
Internal_Temporal_Transferability	2010	576987	4.65171e+06	0	0	0	0	0	1	1	0	0	1	1	0	0	0	0	0	0	0	0	0	0	0	0	0	0	0	0
Internal_Temporal_Transferability	2010	577021	4.65693e+06	0	0	0	0	0	1	0	0	0	1	0	1	0	0	1	1	0	1	0	0	0	1	0	0	0	0	0
Internal_Temporal_Transferability	2010	577067	4.63511e+06	0	0	0	0	0	1	1	0	1	0	1	1	0	0	0	0	0	0	0	0	0	0	0	0	1	0	0
Internal_Temporal_Transferability	2010	577090	4.6562e+06	0	0	0	0	1	1	1	0	1	1	0	0	0	0	0	0	0	0	0	0	0	0	0	0	0	1	0
Internal_Temporal_Transferability	2010	577091	4.65588e+06	0	0	0	0	1	0	0	0	1	0	0	0	0	0	0	0	0	0	0	0	0	0	0	0	0	0	0
Internal_Temporal_Transferability	2010	577101	4.6574e+06	0	0	1	0	1	1	1	0	0	0	0	0	0	0	0	1	0	0	0	1	0	1	0	0	0	0	0
Internal_Temporal_Transferability	2010	577125	4.6342e+06	0	0	0	0	0	1	0	0	0	1	1	0	0	0	0	0	0	0	0	0	0	0	0	0	0	0	0
Internal_Temporal_Transferability	2010	577173	4.63342e+06	0	0	0	0	0	0	0	0	0	1	1	0	1	0	0	0	0	0	0	0	0	0	0	0	0	0	0
Internal_Temporal_Transferability	2010	577182	4.63475e+06	0	0	0	0	0	1	0	0	0	1	1	0	0	0	0	0	0	0	0	0	0	0	0	0	0	0	0
Internal_Temporal_Transferability	2010	577305	4.63683e+06	0	0	0	0	0	1	0	0	1	1	1	0	0	0	0	0	0	0	0	0	0	0	0	0	0	0	0
Internal_Temporal_Transferability	2010	577339	4.6519e+06	0	0	1	0	0	1	1	0	0	0	1	0	0	0	0	0	0	0	0	0	0	0	0	0	0	0	0
Internal_Temporal_Transferability	2010	577341	4.63301e+06	0	0	0	0	0	1	0	0	0	1	0	0	1	0	0	0	0	0	0	0	0	0	0	0	1	0	0
Internal_Temporal_Transferability	2010	577370	4.63383e+06	0	0	0	0	0	1	0	0	0	0	1	0	1	0	0	0	0	0	0	0	0	0	0	0	0	1	0
Internal_Temporal_Transferability	2010	577425	4.65759e+06	0	0	0	0	1	1	0	0	1	0	0	0	0	0	0	0	0	0	0	1	0	1	0	0	1	0	0
Internal_Temporal_Transferability	2010	577443	4.63509e+06	0	0	0	0	0	0	0	0	0	1	1	1	0	0	0	0	0	0	0	0	0	0	0	0	0	1	0
Internal_Temporal_Transferability	2010	577525	4.65602e+06	0	0	1	0	1	0	1	0	0	0	1	1	0	0	0	0	0	0	0	0	0	0	0	0	1	1	0
Internal_Temporal_Transferability	2010	577547	4.63645e+06	0	0	0	0	0	1	0	0	0	1	0	0	1	0	0	0	0	0	0	0	0	1	1	0	0	0	0
Internal_Temporal_Transferability	2010	577551	4.63937e+06	1	0	1	1	0	1	0	0	0	1	1	0	0	0	0	0	0	0	1	0	0	1	1	1	1	0	0
Internal_Temporal_Transferability	2010	577572	4.65147e+06	0	0	0	1	0	1	1	0	0	0	1	1	0	0	0	0	0	0	0	0	0	0	0	0	1	1	0
Internal_Temporal_Transferability	2010	577637	4.63259e+06	0	0	0	0	0	1	0	0	0	0	1	0	0	0	0	0	0	0	0	0	0	0	0	0	0	1	0
Internal_Temporal_Transferability	2010	577699	4.63176e+06	0	0	0	0	0	1	0	0	0	0	0	0	0	0	0	0	0	0	0	0	0	0	0	0	0	1	0
Internal_Temporal_Transferability	2010	577726	4.63477e+06	0	0	0	0	0	1	1	0	0	0	1	0	0	0	0	0	0	0	0	0	0	0	0	0	0	1	0
Internal_Temporal_Transferability	2010	577741	4.65101e+06	0	0	0	0	1	1	1	0	1	1	1	1	0	0	0	0	0	0	0	0	0	0	0	0	0	0	0
Internal_Temporal_Transferability	2010	577743	4.63218e+06	0	0	0	0	0	1	1	0	0	0	0	0	1	0	0	0	0	0	0	0	0	0	0	0	0	0	0
Internal_Temporal_Transferability	2010	577757	4.65565e+06	0	0	0	0	1	0	1	0	1	0	1	1	0	0	0	0	0	0	0	0	0	0	0	0	0	1	0
Internal_Temporal_Transferability	2010	577776	4.6352e+06	0	0	0	1	0	1	0	0	1	0	0	0	0	0	0	0	0	0	0	0	0	0	0	0	0	0	0
Internal_Temporal_Transferability	2010	577782	4.63617e+06	0	0	0	0	0	1	0	0	1	1	1	0	0	0	0	0	0	0	0	0	0	0	0	0	0	0	0
Internal_Temporal_Transferability	2010	577786	4.65532e+06	0	0	0	0	1	0	0	0	1	0	1	0	0	0	0	0	0	0	0	0	0	0	0	0	0	0	0
Internal_Temporal_Transferability	2010	577815	4.65783e+06	0	0	1	0	1	0	1	0	1	1	0	0	0	0	0	0	0	0	0	1	0	0	0	0	0	0	0
Internal_Temporal_Transferability	2010	577856	4.63642e+06	0	0	0	0	0	1	0	0	0	0	1	0	0	0	0	0	0	0	0	0	0	0	0	0	0	1	0
Internal_Temporal_Transferability	2010	577880	4.64424e+06	0	0	0	0	0	1	0	0	0	1	0	0	0	0	0	0	0	0	0	0	0	0	0	0	1	1	0
Internal_Temporal_Transferability	2010	577906	4.63975e+06	0	1	0	1	0	1	0	0	0	1	0	0	1	0	0	0	1	1	0	0	0	1	1	0	0	0	0
Internal_Temporal_Transferability	2010	577912	4.63472e+06	0	0	0	0	0	1	0	0	1	0	0	0	1	0	0	0	0	0	0	0	0	0	0	0	0	1	0
Internal_Temporal_Transferability	2010	577920	4.63552e+06	0	0	0	0	1	0	0	0	1	0	1	0	0	0	0	0	0	0	0	0	0	1	0	0	0	0	0
Internal_Temporal_Transferability	2010	578051	4.63581e+06	0	0	0	0	0	0	0	0	0	1	0	0	0	0	0	0	0	0	0	0	0	0	0	1	0	0	0
Internal_Temporal_Transferability	2010	578060	4.65028e+06	0	0	1	0	1	1	0	0	0	0	1	0	0	0	0	0	0	0	0	0	1	0	0	0	0	1	0
Internal_Temporal_Transferability	2010	578090	4.6543e+06	0	0	0	0	1	1	0	1	1	1	0	1	1	0	0	0	0	0	0	0	0	0	0	0	1	0	0
Internal_Temporal_Transferability	2010	578087	4.65502e+06	0	0	0	0	1	0	1	0	1	0	0	1	0	0	0	0	0	0	0	0	0	0	0	0	1	0	0
Internal_Temporal_Transferability	2010	578095	4.65112e+06	0	0	0	0	0	1	1	0	1	0	1	1	0	0	0	0	0	0	1	0	0	0	0	0	0	0	0
Internal_Temporal_Transferability	2010	578106	4.65468e+06	0	0	1	0	1	1	0	0	1	0	0	0	0	0	0	0	0	0	0	0	0	0	0	0	0	1	0
Internal_Temporal_Transferability	2010	578121	4.65024e+06	0	0	0	0	1	1	0	1	1	0	1	0	1	0	0	0	0	0	0	0	0	0	0	0	0	1	0
Internal_Temporal_Transferability	2010	578237	463448	0	0	1	1	0	1	0	0	1	1	0	0	0	0	0	0	1	0	0	0	0	1	1	1	0	0	0
Internal_Temporal_Transferability	2010	578240	4.65069e+06	0	0	0	0	1	1	0	0	0	1	0	1	0	0	0	0	1	0	0	0	0	0	0	0	0	0	0
Internal_Temporal_Transferability	2010	578244	4.65787e+06	0	0	0	1	1	1	1	0	1	0	1	0	1	0	0	0	0	0	0	0	0	0	0	0	0	0	0
Internal_Temporal_Transferability	2010	578324	4.6354e+06	0	0	1	1	0	1	0	0	1	0	0	0	0	0	0	0	0	0	0	0	0	1	0	1	0	0	0
Internal_Temporal_Transferability	2010	578526	4.65043e+06	0	0	0	1	1	0	0	0	0	0	1	1	0	0	0	0	0	0	0	0	0	1	0	0	0	1	0
Internal_Temporal_Transferability	2010	578570	4.63924e+06	0	0	1	0	0	1	0	1	0	1	0	0	0	1	0	1	1	0	0	0	0	1	0	1	0	0	0
Internal_Temporal_Transferability	2010	578619	4.63907e+06	0	0	0	0	0	1	0	1	0	1	0	0	1	1	0	0	0	1	0	0	0	1	1	1	0	0	1
Internal_Temporal_Transferability	2010	578739	4.64774e+06	0	0	0	0	1	0	1	0	1	1	0	1	0	0	0	1	0	0	0	0	0	1	0	0	1	0	0
Internal_Temporal_Transferability	2010	578914	4.63955e+06	1	0	1	0	0	1	0	1	0	1	0	0	0	1	0	0	0	1	1	0	0	1	0	1	0	0	0
Internal_Temporal_Transferability	2010	579170	4.65781e+06	0	0	0	0	0	1	0	1	0	1	0	1	1	1	0	1	0	1	0	0	0	1	0	0	0	0	0
Internal_Temporal_Transferability	2010	579246	4.63897e+06	0	1	1	0	0	1	0	0	0	1	0	0	1	0	0	0	0	0	0	0	1	1	1	0	0	0	1
Internal_Temporal_Transferability	2010	579546	4.65813e+06	0	0	0	0	0	1	0	0	0	1	0	0	1	1	0	1	0	0	0	0	0	1	0	0	0	0	0
Internal_Temporal_Transferability	2010	579634	4.63875e+06	0	0	1	0	0	1	0	1	0	1	0	0	1	1	0	1	1	0	1	0	0	0	0	0	0	0	0
Internal_Temporal_Transferability	2010	579671	4.65767e+06	0	0	1	0	0	1	0	1	1	1	0	0	0	0	0	0	0	0	0	0	0	1	1	0	0	0	0
Internal_Temporal_Transferability	2010	580082	4.65741e+06	0	0	0	0	0	1	0	0	1	1	0	0	1	0	0	0	0	0	0	0	0	1	1	0	0	0	0
Internal_Temporal_Transferability	2010	580214	4.63924e+06	0	0	1	0	0	0	1	1	0	1	0	0	1	1	0	1	0	1	1	0	0	0	1	1	1	0	0
Internal_Temporal_Transferability	2010	580505	4.65755e+06	0	0	0	0	0	1	1	0	0	1	0	0	1	1	1	0	0	0	0	0	0	0	0	0	1	0	0
Internal_Temporal_Transferability	2010	580575	4.63926e+06	1	0	0	0	0	1	1	1	0	0	1	0	1	1	0	0	0	0	1	0	0	0	0	0	0	0	1
Internal_Temporal_Transferability	2010	580868	4.65724e+06	0	0	0	0	0	1	0	0	0	1	0	1	1	1	1	1	0	0	0	0	0	1	1	0	0	1	1
Internal_Temporal_Transferability	2010	582122	4.63993e+06	0	0	1	0	0	1	0	0	0	1	1	0	0	1	0	0	1	0	0	0	0	1	1	0	1	0	0
Internal_Temporal_Transferability	2010	580895	4.6389e+06	0	0	0	0	0	1	0	1	0	0	0	0	1	0	0	0	0	0	0	0	0	0	0	0	0	0	1
Internal_Temporal_Transferability	2010	580898	4.63955e+06	0	1	1	0	0	1	0	1	0	1	0	0	1	0	0	0	0	0	0	0	1	1	0	0	0	0	1
Internal_Temporal_Transferability	2010	581016	4.63913e+06	0	0	0	0	0	1	0	0	0	0	0	0	1	0	0	0	0	0	1	0	0	1	0	0	0	0	1
Internal_Temporal_Transferability	2010	582339	4.64021e+06	0	0	0	0	0	1	0	0	1	1	1	0	0	0	0	0	0	0	0	0	0	0	0	0	1	1	0
Internal_Temporal_Transferability	2010	582388	4.64067e+06	0	0	1	0	0	1	0	1	1	0	1	0	0	0	0	0	0	0	0	0	0	0	0	0	1	1	0
Internal_Temporal_Transferability	2010	582415	4.63994e+06	0	0	1	0	0	1	0	0	1	1	1	1	0	0	0	0	0	0	0	0	0	0	0	0	0	0	1
Internal_Temporal_Transferability	2010	582522	4.63954e+06	0	0	0	0	0	0	0	0	0	0	1	0	0	0	0	0	0	0	0	0	0	0	0	0	0	1	0
Internal_Temporal_Transferability	2010	582781	4.63953e+06	0	0	0	0	0	1	0	0	0	1	1	0	0	0	0	0	0	0	0	0	0	0	0	0	0	0	0
Internal_Temporal_Transferability	2010	583035	4.63977e+06	0	0	0	0	0	1	1	0	0	1	1	0	1	0	0	0	0	0	0	0	0	0	0	0	0	1	0
Internal_Temporal_Transferability	2010	583172	4.64219e+06	1	0	1	0	0	1	0	1	0	0	0	0	1	0	0	0	0	1	0	0	0	1	1	1	0	0	1
Internal_Temporal_Transferability	2010	583174	4.63946e+06	0	0	0	0	0	1	1	0	0	1	0	0	1	0	1	0	0	0	0	0	0	0	0	0	0	0	0
Internal_Temporal_Transferability	2010	583180	4.64171e+06	0	1	0	0	0	1	0	0	0	0	0	0	1	0	1	1	0	0	0	0	0	1	0	1	0	0	0
Internal_Temporal_Transferability	2010	583202	4.64248e+06	0	0	0	0	0	1	0	1	1	1	0	0	1	1	0	0	0	0	0	0	0	1	1	1	1	0	1
Internal_Temporal_Transferability	2010	583223	4.64163e+06	0	0	1	0	0	1	0	0	0	1	0	0	0	0	1	0	0	0	0	0	1	0	1	0	0	1	0
Internal_Temporal_Transferability	2010	583437	4.63973e+06	0	0	0	0	0	1	1	0	0	0	1	0	0	0	0	0	0	0	0	0	0	0	0	0	0	0	0
Internal_Temporal_Transferability	2010	583506	4.63935e+06	0	0	0	0	0	1	0	0	0	0	0	0	0	0	0	0	0	0	0	0	0	0	0	0	0	0	0
Internal_Temporal_Transferability	2010	583991	4.64146e+06	1	1	1	0	0	1	1	1	0	1	0	0	1	1	0	0	0	0	0	0	0	0	0	0	0	0	1
Internal_Temporal_Transferability	2010	584254	4.64164e+06	1	0	0	0	0	1	0	0	0	0	0	0	1	1	1	0	0	0	1	0	0	0	0	0	1	0	1
Internal_Temporal_Transferability	2010	584314	4.64077e+06	1	0	0	0	0	1	0	1	0	1	0	0	1	1	1	1	0	1	0	0	0	1	0	0	0	0	1
Internal_Temporal_Transferability	2010	584406	4.64123e+06	1	0	1	0	0	1	0	1	0	0	0	0	1	1	0	1	0	0	0	0	0	1	0	0	0	0	1
Internal_Temporal_Transferability	2010	584562	4.64076e+06	1	0	0	0	0	1	1	0	0	0	0	0	1	1	0	1	0	1	0	0	0	1	0	0	0	1	0
Internal_Temporal_Transferability	2010	584911	4.64026e+06	1	0	0	0	0	1	1	0	0	0	0	0	1	1	1	1	0	0	0	0	0	1	0	0	0	0	1
Internal_Temporal_Transferability	2010	585115	4.64079e+06	1	0	1	0	0	0	0	1	0	0	0	0	1	0	0	0	0	0	0	0	0	1	0	0	0	1	0
Internal_Temporal_Transferability	2010	585274	4.6406e+06	0	0	0	0	0	1	0	0	0	1	0	0	1	0	0	0	0	0	0	0	0	0	0	0	1	0	1
Internal_Temporal_Transferability	2010	585667	4.63993e+06	0	0	0	0	0	0	0	1	0	1	1	0	0	1	0	1	0	0	0	0	0	1	0	0	0	0	1
Internal_Temporal_Transferability	2010	585724	4.64033e+06	0	0	0	0	0	1	0	1	0	1	0	0	1	0	0	0	0	0	0	0	0	1	0	0	0	0	1
Internal_Temporal_Transferability	2010	586012	4.64054e+06	0	0	0	0	0	1	0	0	0	1	1	0	0	0	0	0	0	0	0	0	0	0	0	0	1	1	0
Internal_Temporal_Transferability	2010	586102	4.64122e+06	0	0	1	0	0	1	0	0	1	1	1	1	0	0	0	0	0	0	1	0	0	0	0	0	1	0	0
Internal_Temporal_Transferability	2010	586217	4.64018e+06	0	1	1	0	0	1	0	1	0	0	0	1	1	0	0	0	0	0	0	0	0	0	0	0	0	1	0
Internal_Temporal_Transferability	2010	586410	4.64123e+06	0	1	0	0	0	1	1	0	0	0	1	0	1	0	0	0	0	0	1	0	0	0	0	0	1	0	0
Internal_Temporal_Transferability	2010	586563	4.6401e+06	0	0	0	0	0	1	0	1	0	1	1	0	1	0	0	0	1	0	0	0	0	0	0	0	1	1	1
Internal_Temporal_Transferability	2010	586790	4.64103e+06	0	1	0	0	1	1	1	0	0	1	1	0	0	0	0	0	0	0	0	0	0	0	0	0	1	0	1
Internal_Temporal_Transferability	2010	586900	4.64023e+06	0	0	1	0	0	0	0	0	0	1	1	0	1	0	0	0	0	0	0	0	0	0	0	0	0	1	0
Internal_Temporal_Transferability	2010	587208	4.64022e+06	0	0	0	0	0	1	1	0	0	1	0	0	1	0	0	0	0	0	0	0	0	0	0	0	1	0	1
Internal_Temporal_Transferability	2010	587252	4.64081e+06	0	1	1	0	1	1	0	0	1	1	1	0	0	0	0	0	0	0	0	0	0	0	0	0	1	0	0
Internal_Temporal_Transferability	2010	587216	4.64001e+06	0	0	0	0	1	1	1	0	0	1	0	0	1	0	0	1	0	0	0	0	1	0	0	0	1	0	0
Internal_Temporal_Transferability	2010	587334	4.63609e+06	0	0	0	0	1	0	0	0	0	1	0	0	0	0	0	0	0	0	0	0	0	0	1	0	0	0	0
Internal_Temporal_Transferability	2010	587474	4.63805e+06	0	0	0	0	1	0	0	0	0	1	0	0	0	0	1	1	0	0	0	0	0	1	1	0	0	0	0
Internal_Temporal_Transferability	2010	587701	4.63645e+06	0	0	1	0	0	1	1	1	0	1	0	0	1	0	0	0	0	0	0	0	0	0	1	0	0	0	1
Internal_Temporal_Transferability	2010	587771	4.63918e+06	0	1	1	0	1	1	0	0	0	1	1	1	1	0	0	0	0	0	1	0	0	0	0	0	0	1	1
Internal_Temporal_Transferability	2010	587933	4.63842e+06	0	0	1	0	1	0	0	0	1	1	0	0	0	0	0	0	0	0	0	0	0	0	1	0	0	1	0
Internal_Temporal_Transferability	2010	587990	4.63685e+06	0	0	1	0	0	1	0	0	0	0	0	0	1	1	0	1	0	0	0	0	0	1	1	0	0	0	1
Internal_Temporal_Transferability	2010	588268	4.63712e+06	0	0	0	0	0	1	0	0	0	1	1	1	1	0	0	1	0	0	0	0	0	0	0	0	1	1	1
Internal_Temporal_Transferability	2010	588640	4.63727e+06	0	0	0	0	0	1	1	0	0	0	1	1	1	1	0	1	0	0	0	0	0	1	0	0	1	0	1
Internal_Temporal_Transferability	2010	588828	4.6378e+06	1	0	0	0	0	1	1	1	1	1	1	1	0	0	0	0	0	0	0	0	0	0	0	0	1	0	0
Internal_Temporal_Transferability	2010	589262	4.6381e+06	0	0	0	0	0	1	1	0	1	1	0	1	1	0	1	1	0	0	0	0	0	1	1	0	0	0	0
Internal_Temporal_Transferability	2010	589358	4.64037e+06	0	0	0	0	0	0	1	0	0	1	0	0	1	0	0	0	0	0	0	0	0	0	1	0	0	0	0
Internal_Temporal_Transferability	2010	589636	4.63973e+06	0	1	1	0	0	1	1	0	0	0	0	1	1	0	0	1	0	0	1	0	1	1	0	1	0	0	0
Internal_Temporal_Transferability	2010	589797	4.63887e+06	0	0	1	0	1	0	0	0	0	0	0	0	0	0	0	0	0	0	1	0	0	0	0	0	0	0	0
Internal_Temporal_Transferability	2010	589978	4.6392e+06	0	0	0	0	1	0	1	0	1	0	0	0	0	0	0	0	0	0	0	0	0	0	0	0	1	0	0
Internal_Temporal_Transferability	2010	592520	4.63663e+06	0	0	0	0	0	1	1	0	0	1	0	0	1	0	0	0	0	1	0	0	0	1	0	0	0	0	1
Internal_Temporal_Transferability	2010	592686	4.63696e+06	1	0	1	0	0	1	0	1	0	1	0	0	1	0	0	1	0	0	0	0	0	1	0	0	0	0	1
Internal_Temporal_Transferability	2010	592735	4.63739e+06	0	0	0	0	0	1	0	1	0	1	0	0	1	1	0	0	0	0	0	0	0	1	1	0	0	0	1
Internal_Temporal_Transferability	2010	592845	4.63787e+06	0	0	0	0	0	1	0	1	0	1	0	0	1	0	0	0	0	0	0	0	1	1	0	0	0	0	1
Internal_Temporal_Transferability	2010	592981	4.63832e+06	0	0	0	0	0	0	1	1	0	1	0	0	1	0	0	0	0	0	0	0	0	1	0	0	0	0	0
Internal_Temporal_Transferability	2010	593097	4.63879e+06	0	0	0	0	0	0	0	1	0	1	1	0	0	1	0	1	1	0	0	0	0	0	1	0	0	0	1
External_Temporal_Transferability	2010	566504	4.64219e+06	0	0	0	0	0	1	0	1	1	1	1	0	0	0	0	0	0	0	0	0	0	0	0	0	0	1	0
External_Temporal_Transferability	2010	566514	4.64274e+06	0	0	0	0	0	0	0	1	0	1	1	0	1	0	0	0	0	0	0	0	1	0	0	0	0	1	0
External_Temporal_Transferability	2010	566686	4.64355e+06	0	0	0	0	0	0	1	1	1	1	1	0	0	0	0	0	0	0	0	0	0	0	0	0	0	0	0
External_Temporal_Transferability	2010	566889	4.64376e+06	0	0	0	0	0	1	1	1	1	1	0	0	1	0	0	0	0	0	0	0	0	0	0	0	0	1	0
External_Temporal_Transferability	2010	566591	4.64367e+06	0	0	0	0	0	0	0	0	1	0	1	0	0	0	0	0	0	0	0	0	0	0	0	0	0	0	0
External_Temporal_Transferability	2010	566647	4.63994e+06	0	0	0	0	0	0	0	1	1	1	0	0	0	0	0	0	0	0	0	0	0	0	1	1	0	0	0
External_Temporal_Transferability	2010	566332	4.64037e+06	0	0	1	0	0	0	0	0	1	1	1	0	0	0	0	0	0	0	0	0	0	0	0	0	0	1	0
External_Temporal_Transferability	2010	565946	4.64067e+06	0	0	0	0	0	1	0	1	0	1	0	0	0	0	0	0	0	0	0	0	1	0	0	0	0	1	1
External_Temporal_Transferability	2010	566997	4.64016e+06	0	0	0	0	0	0	0	0	1	1	0	0	0	0	0	0	0	0	0	0	0	0	1	0	0	1	0
External_Temporal_Transferability	2010	567410	4.64014e+06	0	0	0	0	0	0	0	0	1	1	1	0	0	0	0	0	0	0	0	0	0	0	1	0	0	0	0
External_Temporal_Transferability	2010	567661	4.63848e+06	1	0	0	0	0	1	0	1	0	0	1	0	0	0	0	0	0	0	0	0	1	0	0	0	0	0	0
External_Temporal_Transferability	2010	567436	4.63894e+06	1	0	0	0	0	1	0	1	0	1	0	0	1	0	0	1	0	0	0	0	0	0	0	0	0	0	0
External_Temporal_Transferability	2010	567199	4.63847e+06	0	0	0	0	0	1	0	0	0	1	0	0	0	0	0	0	0	0	0	0	0	0	0	0	0	0	0
External_Temporal_Transferability	2010	566940	4.63917e+06	1	1	1	0	0	1	0	1	0	0	1	1	1	0	0	1	1	0	0	0	0	0	0	0	0	1	0
External_Temporal_Transferability	2010	566226	4.63912e+06	1	0	0	0	0	1	0	1	0	0	0	0	0	0	0	1	0	0	0	0	0	0	0	0	0	0	0
External_Temporal_Transferability	2010	567567	4.6377e+06	0	0	0	0	0	0	0	0	0	1	1	1	1	0	0	0	0	0	0	0	0	0	0	0	0	1	0
External_Temporal_Transferability	2010	567490	4.63723e+06	0	0	0	0	0	0	0	0	1	0	1	0	0	0	0	0	0	0	0	0	0	0	0	0	0	0	0
External_Temporal_Transferability	2010	567061	4.63731e+06	0	0	0	0	0	0	0	0	1	0	1	0	0	0	0	0	0	0	0	0	0	0	0	0	1	0	0
External_Temporal_Transferability	2010	567071	4.63677e+06	0	0	0	0	0	0	0	1	1	0	1	1	0	0	0	0	0	0	0	0	0	0	0	0	0	0	0
External_Temporal_Transferability	2010	566586	4.63645e+06	0	0	0	1	0	0	0	0	0	0	0	0	0	0	0	0	0	0	0	0	0	1	0	0	0	0	0
External_Temporal_Transferability	2010	569744	4.64581e+06	0	0	0	0	0	1	0	0	0	0	0	0	0	0	0	0	0	0	0	0	1	0	0	0	0	0	0
External_Temporal_Transferability	2010	569864	4.64505e+06	0	0	0	0	1	1	0	0	1	1	1	0	0	0	0	0	0	0	0	0	0	0	0	0	0	0	0
External_Temporal_Transferability	2010	569584	4.6446e+06	0	0	0	0	1	0	0	0	1	0	0	0	0	0	0	0	0	0	0	0	0	0	0	0	0	0	0
External_Temporal_Transferability	2010	569139	4.64489e+06	0	0	0	0	1	0	0	0	0	0	0	0	0	0	0	0	0	0	0	0	0	0	0	0	0	0	0
External_Temporal_Transferability	2010	569353	4.64537e+06	0	0	0	0	1	0	1	0	1	0	0	0	0	0	0	0	0	0	0	0	0	0	0	0	1	0	0
External_Temporal_Transferability	2010	568574	4.642e+06	0	0	0	0	0	1	0	0	1	1	1	0	0	0	0	0	0	0	0	0	0	0	0	0	0	1	0
External_Temporal_Transferability	2010	568623	4.6424e+06	0	0	0	0	0	1	0	0	1	0	1	0	0	0	0	0	0	0	0	0	0	0	0	0	0	1	0
External_Temporal_Transferability	2010	568843	4.64291e+06	0	0	0	0	0	1	0	0	1	1	1	0	0	0	0	0	0	0	0	0	0	0	0	0	0	0	0
External_Temporal_Transferability	2010	568383	4.64327e+06	0	0	0	0	0	0	0	0	1	0	1	0	0	0	0	0	0	0	0	0	0	0	0	0	0	0	0
External_Temporal_Transferability	2010	567927	4.64285e+06	0	0	0	0	0	0	0	0	1	0	0	0	0	0	0	0	0	0	0	0	0	0	0	0	0	0	0
External_Temporal_Transferability	2010	569138	4.64007e+06	0	0	1	0	0	1	0	1	0	0	0	0	1	0	0	1	0	0	0	0	0	0	0	0	0	0	0
External_Temporal_Transferability	2010	569743	4.64033e+06	0	0	0	0	0	1	0	1	0	0	0	0	0	1	0	1	0	1	0	0	0	0	0	0	0	0	0
External_Temporal_Transferability	2010	569560	4.64105e+06	0	0	1	0	0	1	0	1	0	1	0	0	0	0	0	1	0	0	0	0	0	0	0	0	0	0	0
External_Temporal_Transferability	2010	568845	4.64165e+06	0	0	0	0	0	1	1	0	1	1	1	0	0	0	0	0	0	0	0	0	0	0	0	0	1	1	0
External_Temporal_Transferability	2010	568958	4.64116e+06	0	0	0	0	0	1	0	1	0	1	0	0	1	0	0	1	0	0	0	0	0	0	0	0	0	0	0
External_Temporal_Transferability	2010	568790	4.63956e+06	0	0	0	0	0	1	0	1	1	1	1	0	0	0	0	0	0	0	0	0	0	1	0	0	0	0	0
External_Temporal_Transferability	2010	568423	4.63893e+06	0	0	1	0	0	1	0	1	1	1	1	0	0	0	0	0	0	0	0	0	1	0	0	0	0	0	0
External_Temporal_Transferability	2010	568301	4.63825e+06	0	0	0	0	0	0	0	0	1	1	1	0	0	0	0	0	0	0	0	0	0	0	0	0	0	1	0
External_Temporal_Transferability	2010	568859	4.63833e+06	0	0	0	0	0	0	0	0	1	1	1	0	0	0	0	0	0	0	0	0	0	0	0	0	0	0	0
External_Temporal_Transferability	2010	568984	4.63848e+06	0	0	0	0	0	1	0	1	1	1	1	0	0	0	0	0	0	0	0	0	0	0	0	0	0	0	0
External_Temporal_Transferability	2010	569146	4.6363e+06	1	0	0	0	0	1	0	1	0	1	0	0	1	0	0	1	0	0	0	0	0	0	0	1	0	0	0
External_Temporal_Transferability	2010	568865	4.63626e+06	0	0	1	0	0	1	0	1	0	1	1	0	0	0	0	0	0	0	0	0	0	0	0	1	0	0	0
External_Temporal_Transferability	2010	569750	4.63686e+06	0	0	1	1	0	1	0	1	0	0	1	0	0	0	0	1	0	0	0	0	0	0	1	0	1	0	0
External_Temporal_Transferability	2010	569250	4.63598e+06	0	0	1	1	0	1	0	1	0	0	1	0	0	0	0	1	0	0	0	0	0	0	0	0	0	0	0
External_Temporal_Transferability	2010	569588	4.63633e+06	0	0	0	0	0	0	0	0	1	0	1	0	0	0	0	0	0	0	0	0	0	0	0	0	0	0	0
External_Temporal_Transferability	2010	569491	4.66192e+06	1	1	0	0	0	1	0	1	0	1	0	0	1	0	1	1	1	0	1	0	0	0	0	0	0	0	0
External_Temporal_Transferability	2010	569133	4.66204e+06	0	0	0	0	1	1	0	1	1	1	1	0	1	0	0	0	0	0	1	0	0	0	0	0	0	1	0
External_Temporal_Transferability	2010	568967	4.66134e+06	0	0	0	0	0	0	0	1	0	1	1	0	1	0	0	1	0	0	0	0	0	0	0	0	0	1	0
External_Temporal_Transferability	2010	568308	4.66147e+06	0	0	0	0	1	1	0	1	1	1	1	0	0	0	0	0	0	0	0	1	0	0	0	0	0	1	0
External_Temporal_Transferability	2010	569416	4.66006e+06	0	0	0	0	1	0	1	1	1	1	1	0	1	0	0	0	0	0	0	0	0	1	0	0	0	1	0
External_Temporal_Transferability	2010	568070	4.65897e+06	0	0	1	0	0	1	0	1	0	1	1	0	0	0	0	0	1	0	1	0	0	0	0	0	0	1	0
External_Temporal_Transferability	2010	568335	4.6588e+06	0	0	0	0	0	0	0	0	1	1	0	0	0	0	0	0	0	0	0	1	0	0	0	0	0	1	0
External_Temporal_Transferability	2010	568609	4.65872e+06	0	0	0	0	1	0	0	0	1	1	1	1	0	0	0	0	0	0	0	0	1	0	0	0	0	0	0
External_Temporal_Transferability	2010	568607	4.65823e+06	1	0	0	0	0	0	1	1	1	1	0	0	1	0	0	0	0	0	0	0	1	0	0	0	0	1	0
External_Temporal_Transferability	2010	568117	4.6596e+06	0	0	0	0	0	0	0	1	0	1	0	0	0	0	0	0	0	0	0	1	0	0	0	0	0	1	0
External_Temporal_Transferability	2010	571179	4.64639e+06	0	1	0	0	0	0	0	0	0	1	0	0	0	0	0	0	0	0	1	0	0	0	1	0	0	0	0
External_Temporal_Transferability	2010	571128	4.6469e+06	0	0	1	0	0	0	0	1	1	1	0	0	0	0	0	1	0	0	0	0	0	0	0	0	0	0	0
External_Temporal_Transferability	2010	570878	4.64696e+06	0	0	1	0	0	1	0	1	0	1	0	0	0	1	1	0	0	0	0	0	0	0	0	0	0	0	0
External_Temporal_Transferability	2010	570806	4.64666e+06	0	0	0	1	0	1	0	0	0	1	0	0	0	0	1	1	0	0	0	0	0	0	0	0	0	0	0
External_Temporal_Transferability	2010	570667	4.64626e+06	0	0	0	0	0	1	0	1	0	0	1	0	0	0	0	1	0	0	0	0	1	1	0	0	0	0	0
External_Temporal_Transferability	2010	570320	4.64538e+06	0	0	0	0	0	0	0	1	0	1	0	0	0	0	0	0	0	0	1	0	1	0	0	1	0	0	0
External_Temporal_Transferability	2010	570203	4.64588e+06	0	0	0	1	0	1	0	1	0	0	0	0	0	0	0	0	0	0	0	0	1	1	0	0	0	1	0
External_Temporal_Transferability	2010	570985	4.64508e+06	1	0	0	0	0	0	0	0	0	0	0	0	0	0	0	1	0	0	0	0	0	1	0	1	0	0	0
External_Temporal_Transferability	2010	571465	4.64507e+06	0	0	0	0	0	1	0	1	0	0	0	0	0	0	0	1	0	0	0	0	1	0	0	0	0	0	0
External_Temporal_Transferability	2010	571219	4.64554e+06	0	0	0	0	0	1	0	1	0	0	0	0	0	0	0	1	0	0	0	0	0	0	0	0	0	0	0
External_Temporal_Transferability	2010	571788	4.64208e+06	1	0	1	0	0	1	0	1	0	0	0	0	0	0	0	0	0	0	0	0	0	0	1	1	0	0	0
External_Temporal_Transferability	2010	571269	4.64258e+06	1	0	1	0	0	1	0	1	0	1	1	0	0	0	0	0	0	0	0	0	0	0	0	0	0	0	0
External_Temporal_Transferability	2010	570800	4.64262e+06	0	0	0	1	0	0	0	1	1	0	1	0	0	0	0	1	0	0	0	0	1	1	0	0	0	0	0
External_Temporal_Transferability	2010	570918	4.64355e+06	0	0	0	0	0	0	0	1	1	0	1	0	0	0	0	1	1	0	0	0	1	0	0	1	0	0	0
External_Temporal_Transferability	2010	571428	4.64317e+06	0	0	0	1	0	1	0	1	0	1	0	0	1	1	0	1	1	0	0	0	0	0	0	0	0	0	0
External_Temporal_Transferability	2010	570172	4.63883e+06	0	0	0	0	0	1	0	1	0	1	0	0	0	0	0	1	0	0	0	0	1	1	0	0	0	0	0
External_Temporal_Transferability	2010	570049	4.63826e+06	1	1	1	0	0	1	1	1	0	0	0	0	1	0	0	1	0	0	1	0	0	0	0	0	0	0	0
External_Temporal_Transferability	2010	570449	4.63959e+06	0	0	0	0	0	1	0	1	0	0	0	0	0	0	0	1	0	0	0	0	1	0	0	0	0	0	0
External_Temporal_Transferability	2010	570903	4.63941e+06	0	1	0	1	0	1	0	0	0	1	0	0	0	0	0	1	0	1	0	0	1	0	1	0	0	0	0
External_Temporal_Transferability	2010	571336	4.63932e+06	0	0	0	0	0	1	0	1	0	0	1	0	0	0	0	1	0	0	0	0	0	1	0	0	0	0	0
External_Temporal_Transferability	2010	570274	4.63614e+06	0	0	0	1	0	0	1	1	1	1	1	0	0	1	1	1	0	0	0	0	0	0	0	0	1	1	0
External_Temporal_Transferability	2010	571246	4.63616e+06	0	1	1	0	0	1	0	1	0	1	1	0	1	1	1	1	0	0	0	0	1	1	1	0	0	0	0
External_Temporal_Transferability	2010	571470	4.63705e+06	0	1	0	0	0	0	0	1	0	1	0	0	0	0	0	1	0	0	0	0	1	1	1	1	0	1	0
External_Temporal_Transferability	2010	570844	4.63753e+06	1	0	0	0	0	1	0	1	0	1	0	0	1	1	1	1	0	1	1	0	1	1	0	0	0	0	0
External_Temporal_Transferability	2010	570529	4.63724e+06	0	0	0	1	0	0	0	0	0	1	0	0	0	1	0	0	0	0	0	0	0	0	0	0	0	0	0
External_Temporal_Transferability	2010	571358	4.6341e+06	0	0	0	0	1	0	0	0	1	0	0	0	0	0	0	0	0	0	0	0	0	0	0	0	0	1	0
External_Temporal_Transferability	2010	571261	4.63471e+06	0	0	0	0	0	0	1	0	1	1	1	0	0	0	0	0	0	0	0	0	0	0	0	0	0	1	0
External_Temporal_Transferability	2010	570727	4.63471e+06	0	0	0	0	0	0	0	0	0	1	1	0	0	0	0	0	0	0	0	0	0	0	0	0	0	1	0
External_Temporal_Transferability	2010	570925	4.63533e+06	0	0	0	0	0	0	0	0	1	0	1	0	0	0	0	0	0	0	0	0	0	0	0	1	0	1	0
External_Temporal_Transferability	2010	571648	4.63588e+06	0	0	0	0	0	0	0	0	0	0	0	0	0	0	1	0	0	0	0	0	0	0	0	0	0	0	0
External_Temporal_Transferability	2010	570676	4.63219e+06	0	0	0	0	0	0	0	0	0	0	0	0	0	0	0	0	0	0	0	0	0	0	0	0	0	0	0
External_Temporal_Transferability	2010	570465	4.6326e+06	0	0	0	0	0	1	0	0	0	0	1	0	0	0	0	0	0	0	0	0	0	0	0	0	0	0	0
External_Temporal_Transferability	2010	570885	4.63312e+06	0	0	0	0	0	0	0	0	0	0	0	0	0	0	0	0	0	0	0	0	0	0	0	0	0	0	0
External_Temporal_Transferability	2010	571161	4.63357e+06	0	0	0	0	0	0	0	0	0	0	1	0	0	0	0	0	0	0	0	0	0	0	0	0	0	1	0
External_Temporal_Transferability	2010	571141	4.63227e+06	0	0	0	0	0	0	0	0	0	0	0	0	0	0	0	0	0	0	0	0	0	0	0	0	0	0	0
External_Temporal_Transferability	2010	570756	4.63154e+06	0	0	0	0	0	0	0	0	0	0	0	0	0	0	0	0	0	0	0	0	0	0	0	0	0	0	0
External_Temporal_Transferability	2010	570482	4.63106e+06	0	0	0	0	0	0	0	0	0	0	0	0	0	0	0	0	0	0	0	0	0	0	0	0	0	0	0
External_Temporal_Transferability	2010	570923	4.63121e+06	0	0	0	0	0	0	0	0	0	0	0	0	0	0	0	0	0	0	0	0	0	0	0	0	0	0	0
External_Temporal_Transferability	2010	571383	4.63164e+06	0	0	0	0	0	0	0	0	0	0	0	0	0	0	0	0	0	0	0	0	0	0	0	0	0	0	0
External_Temporal_Transferability	2010	571808	4.63128e+06	0	0	0	0	0	0	0	0	0	0	0	0	0	0	0	0	0	0	0	0	0	0	0	0	0	0	0
External_Temporal_Transferability	2010	570735	4.66182e+06	0	1	1	0	0	1	0	1	0	1	0	0	0	0	0	1	0	0	1	0	0	1	0	0	0	0	0
External_Temporal_Transferability	2010	571001	4.6613e+06	1	0	0	0	0	0	1	0	1	1	0	1	0	0	0	0	0	0	0	0	0	0	0	0	0	0	0
External_Temporal_Transferability	2010	570738	4.66107e+06	0	0	0	0	0	1	0	1	0	0	0	1	0	0	0	1	1	0	1	0	0	0	0	0	0	0	0
External_Temporal_Transferability	2010	570481	4.66186e+06	0	0	1	0	1	0	0	1	1	0	1	0	0	0	0	0	0	0	0	0	0	0	0	0	0	0	0
External_Temporal_Transferability	2010	571608	4.66173e+06	0	0	0	0	0	0	0	1	0	1	0	0	0	0	0	0	0	0	0	0	0	1	0	1	0	0	0
External_Temporal_Transferability	2010	571749	4.65893e+06	0	0	0	0	1	0	0	0	1	0	0	0	0	0	0	0	0	0	0	0	0	0	0	0	1	0	0
External_Temporal_Transferability	2010	571265	4.65886e+06	0	0	0	0	1	0	1	0	1	1	1	0	0	0	0	0	0	0	0	0	0	1	0	0	0	1	0
External_Temporal_Transferability	2010	571086	4.6591e+06	0	0	0	0	1	1	1	1	1	1	1	0	0	0	0	0	0	0	0	0	0	0	0	0	0	0	0
External_Temporal_Transferability	2010	570518	4.6589e+06	0	0	1	0	1	0	0	0	0	1	0	0	0	0	1	0	0	0	0	1	0	1	0	0	0	1	0
External_Temporal_Transferability	2010	571269	4.65859e+06	0	0	0	0	1	0	0	0	1	1	0	0	0	0	0	0	0	0	0	1	0	0	0	0	1	0	0
External_Temporal_Transferability	2010	572792	4.64835e+06	0	0	0	0	0	0	0	0	1	0	0	0	0	0	0	0	0	0	0	1	0	0	0	0	0	0	0
External_Temporal_Transferability	2010	572346	4.64869e+06	0	0	0	0	1	0	0	0	1	0	0	0	0	0	0	0	0	0	0	1	0	0	0	0	0	0	0
External_Temporal_Transferability	2010	572491	4.64921e+06	0	0	0	0	1	1	0	0	0	0	1	0	0	0	0	0	0	0	0	0	0	0	0	0	1	0	0
External_Temporal_Transferability	2010	572677	4.6496e+06	0	0	0	0	1	0	0	0	1	1	1	0	0	0	0	0	0	0	0	1	0	0	0	0	0	0	0
External_Temporal_Transferability	2010	573102	4.64921e+06	0	0	0	0	1	0	0	0	1	0	1	0	0	0	0	0	0	0	0	0	0	0	0	0	1	0	0
External_Temporal_Transferability	2010	572953	4.6472e+06	0	0	0	0	1	0	0	0	1	1	0	0	0	0	0	0	0	0	0	0	0	0	0	0	0	0	0
External_Temporal_Transferability	2010	572525	4.64693e+06	0	0	0	0	1	0	0	0	1	0	0	0	0	0	0	0	0	0	0	0	0	0	0	0	0	1	0
External_Temporal_Transferability	2010	572714	4.64642e+06	0	0	0	0	0	0	1	1	1	1	0	0	0	0	0	0	0	0	0	0	0	0	0	0	0	1	0
External_Temporal_Transferability	2010	573424	4.64785e+06	0	0	0	0	1	1	0	0	0	1	0	0	1	0	0	0	0	0	0	0	0	1	0	0	1	0	1
External_Temporal_Transferability	2010	573848	4.64711e+06	0	0	0	0	0	1	0	1	0	1	0	0	0	0	0	1	0	0	0	0	1	1	0	0	0	0	0
External_Temporal_Transferability	2010	573921	4.63458e+06	0	1	0	0	0	1	0	0	0	1	0	0	0	1	0	0	0	0	0	0	1	1	1	0	0	0	1
External_Temporal_Transferability	2010	573306	4.63455e+06	0	0	0	0	0	1	0	1	0	0	1	0	0	1	0	0	1	0	0	0	0	0	0	0	1	0	1
External_Temporal_Transferability	2010	573133	4.63541e+06	0	0	0	0	1	1	0	0	0	0	1	0	0	0	0	0	0	0	0	0	0	0	0	0	1	0	0
External_Temporal_Transferability	2010	573311	4.63597e+06	0	0	0	0	0	1	1	0	1	1	0	0	0	0	0	0	0	0	0	0	0	0	0	0	0	0	0
External_Temporal_Transferability	2010	573926	4.63382e+06	0	0	0	0	0	0	0	0	0	1	0	0	1	0	0	1	1	1	0	0	0	1	0	0	0	0	0
External_Temporal_Transferability	2010	573759	4.63358e+06	0	0	0	0	0	0	0	1	0	1	0	0	1	1	1	1	0	0	0	0	0	1	0	0	0	0	0
External_Temporal_Transferability	2010	573245	4.63285e+06	0	0	0	0	0	0	0	1	0	1	0	0	1	0	0	1	0	0	0	0	0	0	0	0	0	0	0
External_Temporal_Transferability	2010	573189	4.63233e+06	0	0	0	0	0	0	0	0	0	0	0	0	1	0	0	0	0	0	0	0	0	0	0	0	0	0	0
External_Temporal_Transferability	2010	573576	4.63271e+06	0	0	0	0	0	0	0	0	0	1	1	0	1	0	0	0	0	0	0	0	0	0	0	0	0	1	0
External_Temporal_Transferability	2010	573609	4.63067e+06	0	0	0	0	0	1	0	1	0	1	1	0	0	0	0	1	0	0	0	0	0	0	0	0	0	0	0
External_Temporal_Transferability	2010	572861	4.63002e+06	0	0	0	0	0	1	0	1	0	1	0	0	0	0	0	0	0	0	0	0	0	0	0	0	0	0	0
External_Temporal_Transferability	2010	572445	4.63022e+06	0	0	0	0	0	1	0	1	0	1	0	0	0	0	0	1	0	0	0	0	0	0	0	0	0	0	1
External_Temporal_Transferability	2010	572827	4.63133e+06	1	0	0	0	0	1	0	1	0	1	0	0	0	0	0	1	0	0	0	0	0	0	0	0	0	0	0
External_Temporal_Transferability	2010	572060	4.63064e+06	0	0	0	0	0	0	0	1	0	1	0	0	0	0	0	1	0	0	0	0	0	0	0	0	0	0	0
External_Temporal_Transferability	2010	573399	4.66348e+06	0	0	0	0	0	1	0	1	1	1	1	0	0	0	1	1	0	0	0	0	1	0	0	0	0	1	0
External_Temporal_Transferability	2010	572979	4.66342e+06	0	0	0	0	0	0	0	1	1	1	1	0	0	0	0	1	0	0	0	1	1	0	0	0	0	1	0
External_Temporal_Transferability	2010	572698	4.66345e+06	1	0	1	0	0	0	0	1	0	1	0	0	1	0	0	1	0	0	0	0	0	0	0	0	0	1	0
External_Temporal_Transferability	2010	572303	4.66302e+06	0	0	1	0	0	0	0	1	0	1	0	0	1	0	0	1	1	0	1	0	0	1	0	0	0	0	0
External_Temporal_Transferability	2010	573389	4.66292e+06	1	0	1	0	0	0	1	1	0	1	1	1	1	0	1	1	0	0	0	0	1	1	0	0	0	1	0
External_Temporal_Transferability	2010	573122	4.66162e+06	0	0	0	0	0	0	0	1	1	1	1	0	0	0	0	0	0	0	0	0	0	0	0	0	0	0	0
External_Temporal_Transferability	2010	573070	4.66044e+06	0	0	0	0	1	0	0	0	1	1	0	1	0	0	0	0	0	0	0	1	0	0	0	0	0	1	0
External_Temporal_Transferability	2010	572160	4.66189e+06	0	0	0	0	0	0	0	1	0	1	1	0	1	0	0	0	0	0	0	0	0	0	0	0	0	0	0
External_Temporal_Transferability	2010	572394	4.66147e+06	0	0	0	0	0	0	0	1	1	1	1	0	1	0	0	1	0	1	0	0	0	0	0	0	0	0	0
External_Temporal_Transferability	2010	573161	4.66069e+06	0	0	0	0	1	0	0	0	0	0	0	0	0	0	0	0	0	0	0	0	0	0	0	0	0	0	0
External_Temporal_Transferability	2010	575243	4.65078e+06	0	0	0	1	0	0	0	0	0	0	0	0	0	0	0	0	0	0	0	0	0	0	0	0	0	0	0
External_Temporal_Transferability	2010	575174	4.6514e+06	0	0	0	0	1	0	0	0	1	1	1	0	0	0	0	0	0	0	0	0	0	0	0	0	0	1	0
External_Temporal_Transferability	2010	575210	4.65171e+06	0	0	0	0	0	1	1	0	1	0	1	0	0	0	0	0	0	0	0	0	0	0	0	0	0	0	1
External_Temporal_Transferability	2010	575851	4.65194e+06	0	0	0	0	0	0	0	0	0	0	0	0	0	0	0	0	0	0	0	0	0	1	0	0	1	0	0
External_Temporal_Transferability	2010	575850	4.65128e+06	0	0	0	0	1	0	0	0	1	0	0	0	0	0	0	0	0	0	0	0	0	0	0	0	0	0	0
External_Temporal_Transferability	2010	575495	4.64876e+06	0	0	0	0	0	0	0	0	1	0	0	0	0	0	0	0	0	0	0	0	0	0	0	0	0	0	0
External_Temporal_Transferability	2010	575452	4.64956e+06	0	0	0	0	0	1	0	0	1	1	1	0	0	0	0	0	0	0	0	0	0	0	0	0	1	0	0
External_Temporal_Transferability	2010	575082	4.64986e+06	0	0	0	0	0	0	0	0	0	0	1	0	0	0	0	0	0	0	0	0	0	0	0	0	0	0	0
External_Temporal_Transferability	2010	575381	4.64992e+06	0	0	0	0	1	0	0	0	0	0	1	0	0	0	0	0	0	0	0	0	0	0	0	0	1	0	0
External_Temporal_Transferability	2010	575734	4.64942e+06	0	0	0	0	1	1	0	1	1	1	1	0	0	0	0	0	0	0	0	0	0	0	0	0	0	0	0
External_Temporal_Transferability	2010	574434	4.64657e+06	0	0	0	1	0	1	0	1	0	1	0	0	0	0	0	1	0	0	0	0	1	0	0	0	0	0	1
External_Temporal_Transferability	2010	574562	4.64674e+06	0	0	0	0	0	1	0	0	0	1	0	0	0	0	0	0	0	0	0	0	0	1	0	0	0	0	1
External_Temporal_Transferability	2010	574515	4.64708e+06	0	0	0	0	0	1	0	1	0	0	0	1	0	0	0	1	0	0	0	0	0	0	0	0	0	0	0
External_Temporal_Transferability	2010	574374	4.64757e+06	0	0	0	0	0	0	0	1	0	0	0	0	0	0	0	0	0	0	0	0	0	0	0	0	0	0	1
External_Temporal_Transferability	2010	574434	4.64657e+06	0	0	0	0	0	1	0	1	0	1	0	0	0	0	0	0	0	0	0	0	0	1	0	0	0	0	0
External_Temporal_Transferability	2010	575473	4.63557e+06	0	0	1	0	0	1	0	1	1	1	0	0	0	0	1	1	1	0	0	0	0	1	0	0	1	1	0
External_Temporal_Transferability	2010	575577	4.63521e+06	0	0	0	0	0	0	1	0	1	1	1	0	0	0	0	0	0	0	0	0	0	0	0	0	1	1	0
External_Temporal_Transferability	2010	574620	4.63423e+06	1	0	1	1	0	1	0	1	0	1	0	0	1	0	0	1	0	0	0	0	1	0	1	1	0	0	1
External_Temporal_Transferability	2010	574202	4.63489e+06	0	1	0	0	0	0	0	1	0	1	0	0	1	1	1	0	1	0	0	0	0	1	1	0	1	0	1
External_Temporal_Transferability	2010	574659	4.63591e+06	1	1	0	0	0	1	0	1	0	1	0	0	0	0	0	0	0	0	0	0	0	1	1	0	1	0	1
External_Temporal_Transferability	2010	574031	4.63397e+06	0	0	0	0	0	0	0	1	0	1	0	0	0	0	0	0	0	0	0	0	0	0	0	0	0	0	0
External_Temporal_Transferability	2010	574010	4.6335e+06	0	0	0	1	0	0	1	1	0	1	0	0	0	0	0	1	1	0	0	0	0	1	0	0	0	0	0
External_Temporal_Transferability	2010	575895	4.63269e+06	0	0	0	0	1	0	0	0	1	0	1	0	0	0	0	0	0	0	0	0	0	0	0	0	1	0	0
External_Temporal_Transferability	2010	574217	4.63082e+06	0	0	0	0	0	0	0	1	0	0	0	0	0	0	0	0	0	0	0	0	0	0	0	0	0	0	0
External_Temporal_Transferability	2010	574236	4.63146e+06	0	0	0	0	0	0	0	1	0	0	0	0	0	0	0	0	0	0	0	0	0	0	0	0	0	0	0
External_Temporal_Transferability	2010	574655	4.63134e+06	0	0	0	0	0	0	0	0	0	1	1	0	0	0	0	1	0	0	0	0	0	0	0	0	0	0	0
External_Temporal_Transferability	2010	575096	4.6315e+06	0	0	0	0	0	0	0	0	0	0	0	0	0	0	0	1	0	0	0	0	0	0	0	0	0	0	0
External_Temporal_Transferability	2010	574829	4.63197e+06	0	0	0	0	0	0	0	1	0	0	0	0	0	0	0	1	0	0	0	0	0	0	0	0	0	0	0
External_Temporal_Transferability	2010	575803	4.66136e+06	0	0	0	0	1	0	0	0	1	1	1	0	0	0	0	0	0	0	0	0	0	0	0	0	0	0	0
External_Temporal_Transferability	2010	575633	4.66095e+06	0	0	0	0	1	0	1	1	1	1	1	0	0	0	1	0	0	0	0	1	0	0	0	0	0	0	0
External_Temporal_Transferability	2010	574664	4.66116e+06	0	0	1	0	1	0	0	0	1	1	1	0	0	0	0	0	0	0	0	0	0	0	0	0	0	1	0
External_Temporal_Transferability	2010	574988	4.66015e+06	0	0	1	0	1	0	0	0	1	1	1	0	0	0	0	0	0	0	0	0	0	0	0	0	0	1	0
External_Temporal_Transferability	2010	575103	4.66063e+06	0	0	0	0	1	0	1	1	1	1	1	0	0	0	0	0	0	0	0	0	0	0	0	0	0	0	0
External_Temporal_Transferability	2010	574820	4.658e+06	0	0	1	0	1	0	0	0	1	0	0	0	0	0	0	0	0	0	0	0	0	0	0	0	0	0	0
External_Temporal_Transferability	2010	575416	4.65859e+06	0	0	0	0	1	0	0	0	1	0	0	0	0	0	0	0	0	0	0	0	0	0	0	0	0	0	0
External_Temporal_Transferability	2010	574462	4.65838e+06	0	0	0	0	1	0	0	0	1	0	0	0	0	0	0	0	0	0	0	0	0	0	0	0	0	0	0
External_Temporal_Transferability	2010	574274	4.65912e+06	0	0	0	0	0	0	0	0	0	0	1	0	0	0	0	0	0	0	0	0	0	0	0	0	1	0	0
External_Temporal_Transferability	2010	574724	4.65944e+06	0	0	0	0	0	0	0	0	0	0	0	0	0	0	0	0	0	0	0	1	0	0	0	0	0	0	0
External_Temporal_Transferability	2010	577846	4.65147e+06	0	0	0	0	1	1	1	0	1	0	1	0	0	0	0	0	0	0	0	0	0	0	0	0	0	0	0
External_Temporal_Transferability	2010	577569	4.65199e+06	0	0	0	0	1	1	0	0	0	0	1	0	0	0	0	0	0	0	0	0	0	0	0	0	0	0	0
External_Temporal_Transferability	2010	577218	4.65168e+06	0	0	0	0	1	0	0	0	1	0	0	0	0	0	0	0	0	0	0	0	0	0	0	0	0	1	0
External_Temporal_Transferability	2010	576386	4.65103e+06	0	0	0	0	1	0	0	0	0	0	0	0	0	0	0	0	0	0	0	0	0	0	0	0	0	0	0
External_Temporal_Transferability	2010	576874	4.65091e+06	0	0	0	0	1	0	0	0	1	0	0	0	0	0	0	0	0	0	0	0	0	0	0	0	0	0	0
External_Temporal_Transferability	2010	576436	4.6488e+06	0	0	0	0	1	0	1	0	0	1	0	0	0	0	0	0	0	0	0	0	0	0	0	0	0	0	0
External_Temporal_Transferability	2010	576466	4.64961e+06	0	0	0	0	1	1	1	0	1	0	1	0	0	0	0	0	0	0	0	0	0	0	0	0	0	0	0
External_Temporal_Transferability	2010	576746	4.64956e+06	0	0	0	0	1	0	0	0	1	0	0	0	0	0	0	0	0	0	0	0	0	0	0	0	0	0	0
External_Temporal_Transferability	2010	576659	4.6492e+06	0	0	0	0	1	0	0	0	1	1	0	0	0	0	0	0	0	0	0	0	0	0	0	0	0	0	0
External_Temporal_Transferability	2010	576175	4.64937e+06	0	0	0	0	1	1	0	0	0	0	1	0	0	0	0	0	0	0	0	0	0	0	0	0	0	0	0
External_Temporal_Transferability	2010	577857	4.63642e+06	0	0	0	0	0	1	0	0	1	0	0	0	0	0	0	0	0	0	0	0	0	0	0	0	1	1	0
External_Temporal_Transferability	2010	577443	4.63656e+06	0	0	1	0	0	1	0	0	1	0	1	0	0	0	1	0	0	0	0	0	0	1	1	0	1	1	0
External_Temporal_Transferability	2010	576572	4.63756e+06	0	0	0	0	1	0	0	0	1	1	1	0	0	0	0	0	0	0	0	0	0	0	0	0	0	0	0
External_Temporal_Transferability	2010	576594	4.63756e+06	0	0	1	0	0	1	0	0	0	1	0	0	1	0	0	1	0	0	0	0	0	0	1	1	1	1	0
External_Temporal_Transferability	2010	577174	4.63784e+06	0	0	0	0	0	1	0	1	0	1	0	0	1	0	0	0	1	0	0	0	0	1	1	1	0	0	1
External_Temporal_Transferability	2010	576180	4.63516e+06	0	0	0	0	0	0	1	0	0	1	1	1	0	0	0	0	0	0	0	0	0	0	0	0	0	0	0
External_Temporal_Transferability	2010	576561	4.63465e+06	0	0	0	0	0	0	0	1	0	1	1	0	0	0	0	1	0	0	0	0	0	0	0	0	0	1	0
External_Temporal_Transferability	2010	576440	4.63481e+06	0	0	0	0	0	1	1	0	0	1	1	1	1	0	0	1	0	0	0	0	0	0	0	0	0	1	0
External_Temporal_Transferability	2010	576758	4.63431e+06	0	0	0	0	0	0	0	1	0	0	0	0	1	0	0	0	0	0	0	0	0	0	0	0	0	1	0
External_Temporal_Transferability	2010	576846	4.63439e+06	0	0	0	0	0	0	0	0	0	0	1	0	0	0	0	0	0	0	0	0	0	0	0	0	0	1	0
External_Temporal_Transferability	2010	577375	4.6335e+06	0	0	0	0	0	0	1	0	0	0	0	0	0	0	1	0	0	0	0	0	0	0	0	0	0	1	0
External_Temporal_Transferability	2010	577869	4.6325e+06	0	0	0	0	0	0	0	0	0	0	1	0	0	0	0	0	0	0	0	0	0	0	0	0	0	1	0
External_Temporal_Transferability	2010	576994	4.63267e+06	0	0	0	0	0	0	0	0	0	0	1	0	0	0	0	0	0	0	0	0	0	0	0	0	0	0	0
External_Temporal_Transferability	2010	576322	4.63324e+06	0	0	0	0	1	1	0	0	0	0	0	0	0	0	0	0	0	0	0	0	0	0	0	0	0	1	0
External_Temporal_Transferability	2010	576000	4.63148e+06	0	0	0	0	0	0	0	0	0	0	0	0	0	0	1	1	0	0	0	0	0	1	0	0	0	0	0
External_Temporal_Transferability	2010	576490	4.63124e+06	0	0	0	0	0	0	0	0	0	0	0	0	1	0	1	0	0	0	0	0	0	0	0	0	0	0	0
External_Temporal_Transferability	2010	576890	4.63118e+06	0	0	0	0	0	1	0	1	0	0	0	0	0	0	0	0	0	0	0	0	0	0	0	0	0	0	0
External_Temporal_Transferability	2010	577601	4.6316e+06	0	0	0	0	0	1	0	0	0	0	1	1	0	0	0	0	0	0	0	0	0	0	0	0	0	0	0
External_Temporal_Transferability	2010	577716	4.63122e+06	0	0	0	0	0	1	0	0	0	0	1	0	0	0	1	0	0	0	0	0	0	0	0	0	0	1	0
External_Temporal_Transferability	2010	577453	4.66145e+06	0	0	0	0	0	0	0	1	0	1	0	0	0	0	0	0	1	0	0	0	1	0	0	1	0	1	0
External_Temporal_Transferability	2010	577053	4.66163e+06	0	0	1	0	0	0	0	1	0	1	0	0	0	0	0	1	1	0	1	0	1	1	0	0	0	0	0
External_Temporal_Transferability	2010	577308	4.66058e+06	1	0	0	0	0	0	0	1	0	0	0	0	0	0	0	1	0	0	0	0	0	0	0	0	0	0	0
External_Temporal_Transferability	2010	577275	4.66021e+06	1	0	0	0	0	1	0	1	0	1	0	0	0	0	0	1	0	0	0	0	1	0	0	0	0	0	0
External_Temporal_Transferability	2010	577455	4.66068e+06	0	0	0	0	0	0	0	0	1	0	1	1	0	0	0	0	0	0	0	0	0	0	0	0	0	0	0
External_Temporal_Transferability	2010	577710	4.65835e+06	0	0	0	0	1	0	0	0	1	0	0	0	0	0	0	0	0	0	0	0	0	0	0	0	0	0	0
External_Temporal_Transferability	2010	577608	4.65912e+06	0	0	0	0	1	0	0	0	1	0	0	0	0	0	0	0	0	0	0	0	0	0	0	0	0	0	0
External_Temporal_Transferability	2010	577736	4.65963e+06	0	0	0	0	1	0	0	1	0	1	0	0	1	0	0	0	0	0	0	1	0	0	0	0	0	1	0
External_Temporal_Transferability	2010	577371	4.65989e+06	0	0	1	0	0	0	0	1	0	1	0	0	1	0	0	1	0	0	1	0	0	1	0	0	0	1	0
External_Temporal_Transferability	2010	577055	4.65988e+06	0	0	0	0	0	1	0	1	0	1	0	0	1	0	1	1	0	0	0	0	1	0	0	0	0	1	0
External_Temporal_Transferability	2010	577198	4.65762e+06	0	0	0	0	1	0	0	0	1	0	0	0	0	0	0	0	0	0	0	1	0	0	0	0	0	0	0
External_Temporal_Transferability	2010	576438	4.65728e+06	0	0	0	0	1	1	0	0	1	1	0	1	0	0	0	1	0	0	0	1	0	0	0	0	0	0	0
External_Temporal_Transferability	2010	576916	4.6571e+06	1	0	0	1	0	0	0	0	1	0	0	0	0	0	0	1	0	0	0	0	0	1	0	0	0	1	0
External_Temporal_Transferability	2010	576110	4.65674e+06	0	0	0	0	0	0	0	0	1	0	1	0	0	0	0	0	0	0	0	0	0	0	0	0	0	0	0
External_Temporal_Transferability	2010	576773	4.65669e+06	0	0	0	0	0	1	0	1	1	0	0	0	0	0	0	1	0	1	0	0	0	1	0	0	1	0	0
External_Temporal_Transferability	2010	577011	4.65556e+06	0	0	0	0	1	0	0	0	1	0	0	0	0	0	0	0	0	0	0	0	0	0	0	0	0	0	0
External_Temporal_Transferability	2010	576715	4.65514e+06	0	0	0	1	1	0	0	0	1	0	1	0	0	0	0	0	0	0	0	0	0	0	0	0	0	1	0
External_Temporal_Transferability	2010	576443	4.65474e+06	0	0	0	0	1	0	0	0	1	0	0	0	0	0	0	0	0	0	0	0	0	0	0	0	0	0	0
External_Temporal_Transferability	2010	575945	4.65439e+06	0	0	0	0	1	0	0	0	0	1	1	1	0	0	1	1	0	0	0	0	0	1	0	0	0	1	0
External_Temporal_Transferability	2010	575956	4.65491e+06	0	0	0	0	1	0	0	0	1	0	0	1	0	0	1	1	0	1	0	0	0	1	0	0	0	0	0
External_Temporal_Transferability	2010	577695	4.65261e+06	0	0	0	0	0	0	0	0	0	0	1	0	0	0	0	0	0	0	0	0	0	0	0	0	1	0	0
External_Temporal_Transferability	2010	577184	4.65285e+06	0	0	0	0	1	0	0	0	0	0	1	0	0	0	0	0	0	0	0	0	0	0	0	0	1	1	0
External_Temporal_Transferability	2010	577914	4.65358e+06	0	0	0	0	1	0	0	0	1	0	1	0	0	0	0	0	0	0	0	0	0	0	0	0	0	1	0
External_Temporal_Transferability	2010	577640	4.65363e+06	0	0	0	0	0	1	0	0	0	0	0	0	0	1	0	1	0	0	0	0	0	1	0	0	0	0	0
External_Temporal_Transferability	2010	577409	4.65386e+06	0	0	0	0	0	0	0	1	1	0	0	0	0	0	0	0	0	0	0	0	0	0	0	0	0	1	0
External_Temporal_Transferability	2010	578179	4.63564e+06	0	0	1	0	0	0	0	0	1	1	1	0	0	0	0	0	0	0	0	0	0	0	0	0	1	1	0
External_Temporal_Transferability	2010	578373	4.63518e+06	0	0	0	1	0	0	0	1	1	1	0	0	0	0	0	1	0	0	0	0	0	0	1	1	1	1	0
External_Temporal_Transferability	2010	578100	4.63474e+06	0	0	0	0	1	0	0	0	1	0	0	0	0	0	0	0	0	0	0	0	0	0	0	0	0	1	0
External_Temporal_Transferability	2010	578515	4.63426e+06	0	0	0	0	0	0	0	0	1	1	0	0	0	0	0	0	0	0	0	0	0	0	0	0	0	1	0
External_Temporal_Transferability	2010	578590	4.63471e+06	0	0	0	0	0	0	0	0	1	0	1	0	0	0	0	0	0	0	0	0	0	0	0	0	1	1	0
External_Temporal_Transferability	2010	579300	4.63333e+06	0	0	0	0	0	0	0	0	1	0	1	0	0	0	0	0	0	0	0	0	0	0	0	0	0	0	0
External_Temporal_Transferability	2010	579608	4.63265e+06	0	0	0	0	0	1	0	0	0	0	0	0	0	0	0	1	0	0	0	0	0	0	0	0	0	0	0
External_Temporal_Transferability	2010	579847	4.63236e+06	0	0	0	0	0	0	0	0	0	0	1	0	0	0	0	0	0	0	0	0	0	0	0	0	1	0	0
External_Temporal_Transferability	2010	578025	4.6306e+06	0	0	0	0	0	1	0	0	0	1	1	0	0	0	1	0	0	0	0	0	0	0	0	0	0	1	0
External_Temporal_Transferability	2010	578153	4.63012e+06	0	0	0	0	0	0	0	0	0	0	0	0	0	0	0	0	0	0	0	0	0	0	0	0	0	1	0
External_Temporal_Transferability	2010	578268	4.62976e+06	0	0	0	0	0	0	0	0	1	0	0	0	0	0	0	0	0	0	0	0	0	0	0	0	0	0	0
External_Temporal_Transferability	2010	578690	4.63028e+06	0	0	0	0	0	0	1	0	0	0	0	0	0	0	0	0	0	0	0	0	0	0	0	0	0	0	0
External_Temporal_Transferability	2010	579211	4.63092e+06	0	0	0	0	0	0	0	0	0	0	0	0	0	0	1	0	0	0	0	0	0	0	0	0	0	0	0
External_Temporal_Transferability	2010	579505	4.65983e+06	0	0	0	0	1	1	0	1	1	1	1	0	0	0	0	0	0	0	0	0	0	0	0	0	0	0	0
External_Temporal_Transferability	2010	578977	4.65934e+06	0	0	1	0	0	0	0	1	0	1	0	0	0	1	0	0	1	1	1	0	1	0	0	0	0	0	0
External_Temporal_Transferability	2010	579235	4.65902e+06	0	0	0	0	0	0	0	1	0	1	0	0	0	0	0	0	0	0	0	0	1	1	0	0	0	1	0
External_Temporal_Transferability	2010	579290	4.65818e+06	0	0	0	0	1	0	0	1	1	1	0	0	0	0	1	0	0	1	0	1	0	1	0	0	0	1	0
External_Temporal_Transferability	2010	578461	4.65808e+06	1	0	0	0	1	0	0	0	1	0	0	0	0	0	1	0	0	0	0	1	0	0	0	0	0	0	0
External_Temporal_Transferability	2010	579884	4.65779e+06	0	0	1	0	0	1	1	1	0	1	0	0	1	1	1	1	0	0	0	0	0	1	0	0	0	1	0
External_Temporal_Transferability	2010	579920	4.65736e+06	0	0	0	0	1	0	0	0	1	1	0	1	0	0	0	0	0	0	0	1	0	0	0	0	0	0	0
External_Temporal_Transferability	2010	578761	4.65724e+06	0	0	0	0	1	0	0	1	0	1	1	0	0	0	0	1	0	0	0	0	0	1	0	0	0	1	0
External_Temporal_Transferability	2010	578728	4.65622e+06	0	0	0	0	1	1	1	0	1	1	0	0	0	1	1	0	1	0	0	0	0	1	0	0	0	0	0
External_Temporal_Transferability	2010	578134	4.65641e+06	0	0	0	0	1	0	1	0	0	1	0	0	0	0	0	0	0	0	0	0	0	1	0	0	0	0	0
External_Temporal_Transferability	2010	579069	4.6558e+06	0	0	0	1	0	1	0	1	0	1	0	0	0	0	0	1	0	0	0	0	0	0	0	0	0	1	0
External_Temporal_Transferability	2010	579532	4.65583e+06	0	0	0	0	0	0	0	0	0	0	0	0	0	0	0	0	0	0	0	0	0	0	0	0	0	0	0
External_Temporal_Transferability	2010	579770	4.65525e+06	0	0	0	0	1	0	1	0	0	0	1	0	0	0	0	0	0	0	0	0	0	0	0	0	0	0	0
External_Temporal_Transferability	2010	578944	4.6547e+06	0	0	1	0	1	0	1	0	1	1	0	0	0	0	0	0	0	0	0	0	0	0	0	0	0	0	0
External_Temporal_Transferability	2010	578915	4.65521e+06	0	0	0	0	1	0	1	0	0	0	1	0	0	0	0	0	0	0	0	0	0	0	0	0	0	0	0
External_Temporal_Transferability	2010	579388	4.65248e+06	0	0	0	1	0	1	0	1	1	1	0	0	0	0	0	0	0	0	0	0	0	0	0	0	0	0	1
External_Temporal_Transferability	2010	579718	4.65286e+06	0	0	0	0	0	0	0	0	0	0	0	1	0	0	0	0	0	0	0	0	0	0	0	0	0	0	0
External_Temporal_Transferability	2010	579505	4.65333e+06	0	0	0	0	1	1	0	0	1	0	1	0	0	0	0	0	0	0	0	0	0	0	0	0	0	0	0
External_Temporal_Transferability	2010	579149	4.65382e+06	0	0	1	0	1	0	0	0	0	0	0	0	0	0	0	0	0	0	0	0	0	0	0	0	0	0	0
External_Temporal_Transferability	2010	578894	4.65356e+06	0	1	1	0	0	1	0	1	0	1	0	0	0	0	0	1	0	0	0	0	0	0	0	0	0	0	0
External_Temporal_Transferability	2010	580695	4.64017e+06	0	1	1	0	0	1	0	1	0	1	0	1	0	0	0	1	1	0	0	0	1	0	0	1	0	0	0
External_Temporal_Transferability	2010	580673	4.64068e+06	0	1	0	0	0	1	0	1	0	1	0	0	1	0	0	1	0	0	0	0	1	1	0	0	1	0	0
External_Temporal_Transferability	2010	580867	4.64142e+06	0	0	0	0	0	0	0	0	0	1	1	0	0	0	0	1	0	0	0	0	0	0	0	0	0	1	0
External_Temporal_Transferability	2010	581721	4.6412e+06	0	0	1	0	0	0	0	1	1	1	1	0	1	0	0	0	0	0	0	0	0	0	0	0	0	0	0
External_Temporal_Transferability	2010	581569	4.64023e+06	0	0	0	0	0	1	0	0	1	1	1	1	0	0	0	0	0	0	0	0	0	0	0	0	0	0	0
External_Temporal_Transferability	2010	579939	4.63538e+06	0	0	0	0	0	1	1	1	0	1	0	0	1	1	0	1	1	0	0	0	0	1	0	0	0	0	0
External_Temporal_Transferability	2010	580150	4.63477e+06	0	0	0	0	0	1	0	1	0	1	0	0	0	0	0	0	0	0	0	0	0	1	0	0	0	1	0
External_Temporal_Transferability	2010	580354	4.63432e+06	0	0	0	0	0	1	1	0	0	0	0	0	1	0	0	0	0	0	0	0	0	0	0	0	0	0	0
External_Temporal_Transferability	2010	580656	4.6342e+06	0	0	0	0	0	1	0	0	1	0	1	0	0	0	0	1	1	0	0	0	0	0	0	0	0	1	0
External_Temporal_Transferability	2010	580052	4.63265e+06	0	0	0	0	0	0	0	0	0	0	0	0	0	0	0	0	0	0	0	0	0	0	0	0	0	0	0
External_Temporal_Transferability	2010	580057	4.63302e+06	0	0	0	0	0	0	0	0	0	0	0	0	0	0	0	0	0	0	0	0	0	0	0	0	0	0	0
External_Temporal_Transferability	2010	580377	4.63273e+06	0	0	0	0	0	0	0	0	0	0	0	0	0	0	0	0	0	0	0	0	0	0	0	0	0	0	0
External_Temporal_Transferability	2010	581609	4.65635e+06	0	0	1	0	0	1	1	1	0	1	0	0	0	0	0	0	0	0	0	1	0	0	0	0	0	1	0
External_Temporal_Transferability	2010	581386	4.65621e+06	1	0	0	0	0	1	1	1	0	1	1	0	0	1	0	0	0	0	0	1	0	0	0	0	0	1	0
External_Temporal_Transferability	2010	581101	4.65641e+06	0	0	0	0	0	1	0	1	0	1	0	1	0	0	0	0	0	0	0	0	0	0	0	0	0	1	0
External_Temporal_Transferability	2010	581057	4.65707e+06	0	0	0	0	1	1	0	1	1	1	0	0	0	0	0	0	0	0	0	0	1	0	0	0	0	1	0
External_Temporal_Transferability	2010	580281	4.65785e+06	0	0	0	0	0	1	1	1	1	1	1	0	0	0	1	1	0	0	0	0	1	0	0	0	0	1	0
External_Temporal_Transferability	2010	581451	4.65497e+06	1	0	1	0	0	0	0	1	1	1	0	0	0	0	0	0	0	0	0	0	0	0	0	0	0	0	1
External_Temporal_Transferability	2010	581561	4.65457e+06	0	0	0	0	1	0	1	1	1	0	1	0	0	0	0	0	0	0	0	0	0	0	0	0	0	0	1
External_Temporal_Transferability	2010	581141	4.65464e+06	0	0	0	0	0	0	0	0	1	0	1	1	0	0	0	0	0	0	0	0	0	0	0	0	0	1	0
External_Temporal_Transferability	2010	580676	4.65423e+06	0	0	0	0	1	0	0	0	0	1	1	0	0	0	0	0	0	0	0	0	0	0	0	0	0	0	0
External_Temporal_Transferability	2010	580104	4.65596e+06	0	0	0	0	0	0	0	1	1	0	1	0	0	0	0	0	0	0	0	0	0	0	0	0	0	0	0
External_Temporal_Transferability	2010	581332	4.65347e+06	0	0	0	0	0	1	1	1	1	1	1	1	0	0	0	0	0	0	0	0	0	0	0	0	0	1	0
External_Temporal_Transferability	2010	580943	4.65349e+06	0	0	0	0	0	0	0	0	1	1	1	0	0	0	0	0	0	0	0	1	0	0	0	0	0	0	0
External_Temporal_Transferability	2010	581134	4.65311e+06	0	0	0	1	1	0	1	0	1	1	1	0	0	0	0	0	0	0	0	0	0	0	0	0	0	1	0
External_Temporal_Transferability	2010	581448	4.65312e+06	1	0	0	0	0	1	0	1	0	0	0	0	0	0	0	0	0	0	0	0	0	0	0	0	0	0	1
External_Temporal_Transferability	2010	581939	4.65296e+06	0	0	0	0	0	1	0	1	0	0	0	0	0	0	0	0	0	0	1	0	0	0	0	0	0	0	1
External_Temporal_Transferability	2010	581929	4.6417e+06	0	0	0	0	0	1	0	1	0	1	1	0	1	1	0	1	0	1	0	0	0	1	1	1	0	1	1
External_Temporal_Transferability	2010	583562	4.64152e+06	0	0	0	0	0	1	0	1	0	1	1	0	1	1	0	0	0	0	0	0	0	0	1	1	1	1	1
External_Temporal_Transferability	2010	583612	4.64099e+06	0	0	0	0	0	1	1	1	1	1	1	0	1	1	1	1	1	0	0	0	1	1	0	0	1	1	0
External_Temporal_Transferability	2010	582307	4.64056e+06	0	1	1	0	1	1	0	1	1	1	1	0	0	1	0	0	1	0	0	0	0	0	0	0	1	0	1
External_Temporal_Transferability	2010	582083	4.63997e+06	1	0	0	1	0	1	1	1	1	1	0	0	0	1	0	0	1	0	0	0	0	1	0	0	0	1	0
External_Temporal_Transferability	2010	582518	4.63954e+06	0	0	0	0	0	1	0	0	0	0	1	0	0	0	0	0	0	0	0	0	0	0	0	0	0	1	0
External_Temporal_Transferability	2010	583021	4.63959e+06	0	0	0	0	0	0	0	1	0	0	1	1	1	0	1	1	0	0	0	0	0	0	0	0	0	0	1
External_Temporal_Transferability	2010	583494	4.63942e+06	0	0	0	0	0	1	0	0	0	0	1	0	0	0	0	0	0	0	0	0	0	0	0	0	1	1	0
External_Temporal_Transferability	2010	583720	4.63877e+06	0	0	0	0	0	0	0	0	0	0	1	0	0	0	0	0	0	0	0	0	0	0	0	0	1	1	0
External_Temporal_Transferability	2010	582143	4.63877e+06	0	0	0	0	0	1	1	0	1	0	1	0	0	0	0	0	0	0	0	0	0	0	0	0	1	1	0
External_Temporal_Transferability	2010	581960	4.6363e+06	0	0	0	0	1	0	0	0	0	1	1	0	0	0	0	0	0	0	0	0	0	0	0	0	1	0	0
External_Temporal_Transferability	2010	581907	4.6377e+06	0	0	0	0	0	0	0	0	0	0	1	0	0	0	0	0	0	0	0	0	0	0	0	0	0	0	0
External_Temporal_Transferability	2010	584774	4.64335e+06	1	0	0	0	0	1	1	1	1	1	1	1	1	1	1	1	0	0	0	0	1	1	0	1	0	1	1
External_Temporal_Transferability	2010	585576	4.64401e+06	1	0	0	0	0	1	0	1	0	1	1	0	1	1	1	1	1	1	0	0	0	1	0	0	0	1	1
External_Temporal_Transferability	2010	584682	4.63997e+06	0	0	0	0	0	1	1	1	0	1	0	0	1	1	1	1	0	1	0	0	0	1	0	0	0	0	1
External_Temporal_Transferability	2010	585462	4.64052e+06	0	0	0	0	1	1	1	0	1	1	1	1	1	0	0	0	0	0	0	0	1	0	0	0	1	1	1
External_Temporal_Transferability	2010	585720	4.64032e+06	1	0	0	1	0	1	1	1	0	1	1	1	1	1	1	0	0	0	1	0	1	1	0	0	1	1	1
External_Temporal_Transferability	2010	585119	4.63941e+06	0	0	0	0	0	1	1	0	0	1	0	1	1	0	0	0	0	1	0	0	0	0	0	0	0	0	0
External_Temporal_Transferability	2010	584650	4.63879e+06	0	0	0	0	0	1	1	0	0	1	0	0	1	1	1	1	1	0	0	0	0	0	0	0	1	1	0
External_Temporal_Transferability	2010	584109	4.63885e+06	0	0	0	0	0	0	1	0	1	0	1	0	0	0	0	0	0	0	0	0	0	0	0	0	1	0	0
External_Temporal_Transferability	2010	584811	4.63829e+06	0	0	0	0	0	1	1	0	1	1	1	1	0	0	1	0	0	0	0	0	0	0	0	0	1	0	0
External_Temporal_Transferability	2010	585155	4.63869e+06	0	0	0	0	0	1	1	1	0	1	0	1	1	0	1	1	1	0	0	0	0	0	0	0	0	0	0
External_Temporal_Transferability	2010	585498	4.63766e+06	0	0	0	0	0	1	1	0	1	0	1	1	0	0	1	0	0	0	0	0	0	0	0	0	0	0	0
External_Temporal_Transferability	2010	585787	4.63721e+06	0	0	0	0	0	0	1	0	0	1	0	0	1	0	0	0	1	0	0	0	0	0	0	0	0	1	0
External_Temporal_Transferability	2010	586102	4.64054e+06	0	0	0	0	0	0	0	0	1	1	1	0	0	0	0	0	0	0	0	0	0	0	0	0	0	1	0
External_Temporal_Transferability	2010	586278	4.64001e+06	0	0	0	0	0	1	1	1	0	0	0	1	1	1	0	0	0	0	0	0	0	0	0	0	0	0	0
External_Temporal_Transferability	2010	587122	4.64116e+06	0	0	0	0	1	0	0	0	0	0	1	0	0	0	0	0	0	0	0	0	0	0	0	0	0	1	0
External_Temporal_Transferability	2010	587154	4.6401e+06	0	0	0	0	0	1	1	1	0	1	0	0	1	0	1	0	0	0	0	0	0	0	0	0	0	1	0
External_Temporal_Transferability	2010	587503	4.6417e+06	0	1	0	0	0	1	0	1	0	1	0	0	1	0	0	0	0	0	0	0	0	0	0	0	1	0	0
External_Temporal_Transferability	2010	586984	4.63956e+06	0	0	0	0	0	0	0	0	1	0	1	1	0	0	0	0	0	0	0	1	0	0	0	0	0	1	0
External_Temporal_Transferability	2010	586573	4.63877e+06	0	0	0	0	0	1	1	0	0	1	1	0	1	0	0	0	0	0	0	0	0	0	0	0	1	1	0
External_Temporal_Transferability	2010	586252	4.63829e+06	0	0	0	0	0	1	1	1	0	1	0	0	1	0	0	1	0	0	0	0	0	0	0	0	0	1	1
External_Temporal_Transferability	2010	587329	4.63838e+06	0	0	0	0	0	0	0	0	1	1	1	0	0	0	1	1	0	0	0	0	0	0	0	0	0	1	0
External_Temporal_Transferability	2010	587585	4.63901e+06	0	0	0	0	1	1	1	0	1	1	1	1	0	0	1	0	0	0	0	1	1	0	0	0	1	0	0
External_Temporal_Transferability	2010	587232	4.63753e+06	0	0	0	0	1	0	0	0	1	1	0	0	0	0	0	0	0	0	0	1	0	0	0	0	0	1	0
External_Temporal_Transferability	2010	586858	4.63672e+06	0	0	0	0	0	0	1	1	0	1	0	0	1	0	0	0	0	0	0	1	0	1	0	0	0	0	0
External_Temporal_Transferability	2010	587334	4.63613e+06	0	0	0	0	0	0	0	0	0	1	0	0	0	0	0	1	0	0	0	0	0	1	0	0	0	1	0
External_Temporal_Transferability	2010	586865	4.63588e+06	0	0	0	0	1	0	1	0	1	1	0	1	0	0	0	0	0	0	0	1	0	0	0	0	0	0	0
External_Temporal_Transferability	2010	586195	4.63635e+06	0	0	0	0	0	0	0	0	0	0	0	0	0	0	0	0	0	0	0	0	0	0	0	0	0	0	0
External_Temporal_Transferability	2010	588288	4.63993e+06	0	1	0	0	0	1	0	1	0	1	0	0	1	0	0	0	0	0	0	0	0	0	1	1	1	0	0
External_Temporal_Transferability	2010	588906	4.64069e+06	0	0	0	0	0	0	1	0	1	1	0	1	1	0	0	0	0	0	0	1	0	1	0	0	1	0	0
External_Temporal_Transferability	2010	588152	4.64067e+06	0	0	0	0	0	1	0	0	1	0	1	1	0	0	0	0	0	0	0	1	0	0	0	0	0	1	0
External_Temporal_Transferability	2010	589517	4.64104e+06	0	0	0	0	0	1	0	1	0	0	1	1	1	0	0	1	0	0	0	0	0	0	1	0	0	1	1
External_Temporal_Transferability	2010	589667	4.63983e+06	0	0	0	0	0	0	1	0	0	1	0	0	1	0	1	1	1	1	0	0	1	1	0	0	0	0	1
External_Temporal_Transferability	2010	589661	4.63913e+06	0	0	0	0	1	0	0	0	1	0	0	1	0	0	0	0	0	0	0	1	0	0	0	0	0	0	0
External_Temporal_Transferability	2010	589570	4.63834e+06	0	0	0	0	1	0	1	0	0	1	0	1	0	0	0	0	0	0	0	0	0	0	0	0	1	1	0
External_Temporal_Transferability	2010	588870	4.63787e+06	0	0	0	0	1	0	0	0	1	1	1	1	0	0	0	0	0	0	0	0	0	0	0	0	1	0	0
External_Temporal_Transferability	2010	587946	4.63851e+06	0	0	0	0	1	0	0	0	1	1	0	1	0	0	0	0	0	0	0	0	0	0	1	0	1	0	0
External_Temporal_Transferability	2010	588095	4.63913e+06	0	0	0	0	0	1	1	1	0	1	0	0	1	0	0	0	0	0	0	0	0	1	0	0	0	0	0
External_Temporal_Transferability	2010	588039	4.63688e+06	0	0	0	0	0	1	1	1	1	1	0	0	1	0	0	1	1	0	0	1	1	1	0	0	0	0	1
External_Temporal_Transferability	2010	588154	4.6374e+06	0	0	0	0	0	1	1	0	0	1	0	1	0	0	0	0	0	0	0	1	0	0	0	0	0	1	0
External_Temporal_Transferability	2010	588689	4.6374e+06	0	0	0	0	0	1	1	0	0	1	1	1	0	1	0	1	0	0	0	0	0	0	0	0	0	1	1
External_Temporal_Transferability	2010	588581	4.63666e+06	0	0	0	0	1	0	0	0	0	1	0	0	0	1	1	1	0	0	0	0	0	1	0	0	0	0	0
External_Temporal_Transferability	2010	589142	4.63679e+06	0	0	0	0	1	0	0	0	1	0	0	0	0	0	0	0	0	0	0	0	0	0	0	0	0	0	0
External_Temporal_Transferability	2010	593207	4.64157e+06	0	1	0	0	0	1	1	1	0	1	0	1	1	0	0	0	0	0	0	0	1	0	1	0	1	0	0
External_Temporal_Transferability	2010	593478	4.64072e+06	0	0	0	0	0	1	1	1	1	1	0	1	1	0	0	0	0	0	0	0	0	0	1	1	0	0	0
External_Temporal_Transferability	2010	593598	4.6406e+06	0	0	0	0	0	1	0	1	0	1	0	0	1	0	0	0	0	0	1	0	1	0	1	1	0	1	0
External_Temporal_Transferability	2010	593062	4.64036e+06	0	0	0	0	0	0	0	0	1	1	0	1	1	0	0	0	0	1	0	1	0	0	0	1	0	0	0
External_Temporal_Transferability	2010	592804	4.64082e+06	0	0	0	0	0	0	0	1	1	0	0	1	1	0	0	0	0	0	1	0	0	0	0	0	0	0	0
External_Temporal_Transferability	2010	593474	4.63931e+06	0	0	0	0	0	0	0	1	0	1	0	0	0	0	0	0	0	0	0	0	0	0	1	0	0	0	0
External_Temporal_Transferability	2010	593325	4.63869e+06	0	0	0	0	0	0	1	0	0	1	0	1	0	0	0	1	0	0	0	0	0	0	0	0	0	1	0
External_Temporal_Transferability	2010	592983	4.63969e+06	0	1	0	0	0	0	0	0	0	1	0	0	1	0	0	0	1	0	0	0	0	0	1	0	1	0	0
External_Temporal_Transferability	2010	592835	4.63885e+06	1	0	0	0	0	0	0	0	0	0	0	1	1	0	0	1	0	1	0	0	0	0	0	0	0	0	0
External_Temporal_Transferability	2010	592868	4.63793e+06	0	0	0	0	0	0	0	1	0	0	0	0	1	1	1	0	0	0	0	0	0	1	0	0	0	0	0
External_Temporal_Transferability	2010	592707	4.63734e+06	0	0	0	0	0	1	0	1	0	1	0	0	1	1	0	1	0	1	0	0	0	1	0	0	0	0	0
External_Temporal_Transferability	2010	592754	4.63623e+06	0	0	0	0	0	0	0	1	0	1	0	0	1	0	1	1	0	1	0	0	0	1	1	0	0	1	0
External_Temporal_Transferability	2010	593170	4.63606e+06	0	0	0	0	0	1	0	1	0	1	0	0	0	0	1	0	1	0	0	0	0	0	0	0	0	0	1
External_Temporal_Transferability	2010	593647	4.6368e+06	0	1	0	0	0	0	0	0	1	1	0	0	0	0	0	0	0	0	1	0	1	0	1	0	0	0	0
External_Temporal_Transferability	2010	593419	4.63735e+06	0	0	0	0	0	0	0	0	0	1	0	0	1	0	0	0	0	0	1	1	0	0	0	1	0	1	0
External_Temporal_Transferability	2010	593245	4.63545e+06	1	0	0	0	0	1	0	1	0	1	0	0	1	0	1	1	1	0	1	0	1	1	0	0	0	1	1
External_Temporal_Transferability	2010	593619	4.6348e+06	0	0	0	0	0	1	0	1	0	0	0	0	0	0	1	0	0	0	0	0	0	1	0	0	1	1	1
External_Temporal_Transferability	2010	593753	4.63421e+06	0	0	0	0	0	0	1	0	1	0	1	0	0	0	0	0	0	0	0	0	0	1	0	0	0	0	1
External_Temporal_Transferability	2010	592742	4.63565e+06	0	0	0	0	0	0	0	0	0	0	0	0	0	0	0	0	0	0	0	0	1	1	0	0	0	1	0
External_Temporal_Transferability	2010	592650	4.63507e+06	0	0	0	0	0	0	1	0	1	0	0	1	1	0	0	0	0	0	0	0	0	1	0	0	0	1	0
External_Temporal_Transferability	2010	593991	4.63907e+06	0	1	0	0	0	1	0	1	1	0	0	0	1	0	0	1	0	0	0	0	0	0	1	0	0	0	1
External_Temporal_Transferability	2010	594749	4.63912e+06	1	0	0	0	0	1	1	0	0	1	1	1	1	1	0	1	1	0	0	0	0	0	0	0	0	1	0
External_Temporal_Transferability	2010	594895	4.63855e+06	0	0	0	0	0	1	1	1	0	1	1	0	1	0	1	1	0	0	0	0	0	0	0	0	0	1	0
External_Temporal_Transferability	2010	595443	4.63808e+06	0	0	0	0	0	1	0	1	0	0	0	0	0	0	1	0	0	1	0	0	0	0	0	0	0	0	0
External_Temporal_Transferability	2010	595663	4.63943e+06	0	0	0	0	0	1	1	1	0	0	1	1	1	0	1	0	0	0	0	0	0	0	0	0	0	0	0
External_Temporal_Transferability	2010	594019	4.6373e+06	0	0	0	0	0	0	1	0	1	0	1	0	0	0	0	0	0	0	0	0	0	0	0	0	1	0	0
External_Temporal_Transferability	2010	594570	4.63652e+06	0	0	0	0	0	0	0	0	0	1	0	0	0	0	0	0	0	0	0	0	0	0	0	0	0	1	0
External_Temporal_Transferability	2010	594998	4.63594e+06	0	0	0	0	0	0	0	0	0	0	0	0	1	0	0	0	0	0	0	0	0	1	1	0	0	0	0
External_Temporal_Transferability	2010	594749	4.63761e+06	0	0	0	0	0	0	1	0	1	0	1	1	0	0	0	0	0	0	0	0	0	0	0	0	0	1	0
External_Temporal_Transferability	2010	595378	4.63686e+06	0	0	1	0	0	0	1	0	1	0	1	1	1	0	0	0	0	0	0	0	1	1	0	0	0	1	0
External_Temporal_Transferability	2010	597525	4.63958e+06	0	0	0	0	0	0	0	0	1	0	1	1	0	0	0	0	0	0	0	0	1	0	0	0	1	1	0
External_Temporal_Transferability	2010	597134	4.6383e+06	0	0	0	0	0	0	1	0	0	0	0	0	0	0	0	0	0	0	0	0	1	0	0	0	0	0	1
External_Temporal_Transferability	2010	596505	4.63795e+06	0	0	0	0	0	0	1	1	0	1	0	0	1	0	0	0	1	0	0	0	0	1	0	0	0	1	1
External_Temporal_Transferability	2010	596067	4.6392e+06	0	0	0	0	0	0	1	1	0	0	1	0	0	0	0	0	0	0	0	0	0	0	0	0	0	1	1
External_Temporal_Transferability	2010	596192	4.63969e+06	0	0	0	0	0	0	0	0	0	0	1	0	0	0	0	0	0	0	0	0	0	0	0	0	0	0	0
External_Temporal_Transferability	2010	598555	4.6396e+06	0	0	0	0	0	0	0	1	0	1	0	0	1	0	0	0	0	0	0	0	0	0	0	0	0	1	1
External_Temporal_Transferability	2010	599054	4.6391e+06	0	0	0	0	0	0	0	0	0	0	0	0	0	0	0	0	0	0	0	0	0	0	0	0	0	0	0
External_Temporal_Transferability	2010	598741	4.63849e+06	0	0	0	0	0	0	0	0	0	1	0	0	1	0	1	0	0	1	0	0	1	0	0	0	0	0	1
External_Temporal_Transferability	2010	598251	4.63804e+06	0	0	0	0	0	0	0	0	0	0	0	0	0	0	0	0	0	0	0	0	1	0	0	0	0	0	0
External_Temporal_Transferability	2010	597942	4.63927e+06	0	0	0	0	0	0	0	1	0	0	0	0	1	1	1	0	0	0	0	0	1	0	0	0	0	1	1
