# Supplementary material for: Effects of species traits and environmental predictors on performance and transferability of ecological niche models
Source: Sci Rep. 2019 Mar 12;9:4221. doi: 10.1038/s41598-019-40766-5 (PMC6414724; doi:10.1038/s41598-019-40766-5)
Supplement: Supplementary file 6 — Dataset 2 [file 41598_2019_40766_MOESM6_ESM.zip]

Archive with 37 entries (36 files):
- 2000_Forest.tif
- __MACOSX/
- __MACOSX/._2000_Forest.tif
- 2010_Scrub.tif
- __MACOSX/._2010_Scrub.tif
- 2000_Crops.tif
- __MACOSX/._2000_Crops.tif
- 2010_EVI_SD.tif
- __MACOSX/._2010_EVI_SD.tif
- 2000_EVI_DMax.tif
- __MACOSX/._2000_EVI_DMax.tif
- 2000_bio15.tif
- __MACOSX/._2000_bio15.tif
- 2000_EVI_Mean.tif
- __MACOSX/._2000_EVI_Mean.tif
- 2000_bio12.tif
- __MACOSX/._2000_bio12.tif
- 2010_EVI_Mean.tif
- __MACOSX/._2010_EVI_Mean.tif
- 2000_EVI_SD.tif
- __MACOSX/._2000_EVI_SD.tif
- 2010_Crops.tif
- __MACOSX/._2010_Crops.tif
- 2000_Scrub.tif
- __MACOSX/._2000_Scrub.tif
- 2010_bio5.tif
- __MACOSX/._2010_bio5.tif
- 2010_EVI_DMax.tif
- __MACOSX/._2010_EVI_DMax.tif
- 2010_Forest.tif
- __MACOSX/._2010_Forest.tif
- 2010_bio12.tif
- __MACOSX/._2010_bio12.tif
- 2000_bio5.tif
- __MACOSX/._2000_bio5.tif
- 2010_bio15.tif
- __MACOSX/._2010_bio15.tif
